# Supplementary material for: A novel MYB::PAIP1 oncogenic fusion in pediatric blastic plasmacytoid dendritic cell neoplasm (BPDCN) is dependent on BCL2 expression and is sensitive to venetoclax
Source: Hemasphere. 2024 Feb 14;8(2):e1. doi: 10.1002/hem3.1 (PMC10878182; doi:10.1002/hem3.1)
Supplement: Supplementary file 5 — Supporting information. [file HEM3-8-e1-s003.xlsx]

## Sheet: gsea_report_for_pos_hallmark
NAME	SIZE	ES	NES	NOM p-val	FDR q-val	FWER p-val	RANK AT MAX	LEADING EDGE
HALLMARK_MYC_TARGETS_V1	194	0.419119	6.8073	0	0	0	9050	tags=90%, list=49%, signal=174%
HALLMARK_OXIDATIVE_PHOSPHORYLATION	192	0.383615	6.01932	0	0	0	8522	tags=84%, list=46%, signal=153%
HALLMARK_E2F_TARGETS	199	0.251606	4.01199	0	0	0	13109	tags=95%, list=71%, signal=321%
HALLMARK_MYC_TARGETS_V2	58	0.445104	3.9673	0	0	0	9050	tags=93%, list=49%, signal=181%
HALLMARK_UNFOLDED_PROTEIN_RESPONSE	106	0.303724	3.65019	0	0	0	9634	tags=82%, list=52%, signal=170%
HALLMARK_MTORC1_SIGNALING	193	0.208579	3.37529	0	0	0	10889	tags=79%, list=59%, signal=190%
HALLMARK_DNA_REPAIR	143	0.239844	3.24709	0	0	0	10515	tags=80%, list=57%, signal=184%
HALLMARK_FATTY_ACID_METABOLISM	130	0.243588	3.21731	0	0	0	11365	tags=85%, list=61%, signal=218%
HALLMARK_ADIPOGENESIS	184	0.197741	3.13702	0	0	0	6053	tags=52%, list=33%, signal=77%
HALLMARK_G2M_CHECKPOINT	191	0.191252	3.10275	0	0	0	14084	tags=95%, list=76%, signal=388%
HALLMARK_GLYCOLYSIS	162	0.198157	2.97464	0	0	0	7013	tags=57%, list=38%, signal=91%
HALLMARK_PEROXISOME	87	0.207107	2.32366	0	0.00108123	0.014	7485	tags=61%, list=40%, signal=102%
HALLMARK_UV_RESPONSE_UP	133	0.139057	1.86493	0.00806452	0.0189265	0.255	7629	tags=55%, list=41%, signal=92%
HALLMARK_PROTEIN_SECRETION	89	0.13288	1.46822	0.0578842	0.122417	0.875	14029	tags=89%, list=76%, signal=361%
HALLMARK_XENOBIOTIC_METABOLISM	147	0.0987657	1.39584	0.120079	0.154358	0.949	6139	tags=43%, list=33%, signal=64%
HALLMARK_CHOLESTEROL_HOMEOSTASIS	66	0.119824	1.13205	0.293279	0.37617	0.998	3691	tags=32%, list=20%, signal=40%
HALLMARK_REACTIVE_OXIGEN_SPECIES_PATHWAY	48	0.126832	1.04743	0.360784	0.464586	1	6549	tags=48%, list=35%, signal=74%
HALLMARK_P53_PATHWAY	184	0.0663009	1.01458	0.411157	0.486499	1	1808	tags=16%, list=10%, signal=18%
HALLMARK_HYPOXIA	156	0.0606348	0.897676	0.573099	0.632879	1	4478	tags=30%, list=24%, signal=39%
HALLMARK_ANDROGEN_RESPONSE	85	0.0768925	0.821279	0.684008	0.720214	1	1855	tags=18%, list=10%, signal=20%
HALLMARK_SPERMATOGENESIS	84	0.0718188	0.757552	0.796154	0.776546	1	12822	tags=76%, list=69%, signal=245%

## Sheet: gsea_report_for_pos_m3_gtrd
NAME	SIZE	ES	NES	NOM p-val	FDR q-val	FWER p-val	RANK AT MAX	LEADING EDGE
THAP11_TARGET_GENES	1661	0.238282	10.7741	0	0	0	11825	tags=85%, list=64%, signal=214%
LRRFIP1_TARGET_GENES	1666	0.185645	8.51179	0	0	0	11877	tags=81%, list=64%, signal=204%
RUVBL2_TARGET_GENES	1581	0.192617	8.49462	0	0	0	13114	tags=88%, list=71%, signal=275%
NLRC5_TARGET_GENES	1352	0.197961	8.19688	0	0	0	12333	tags=85%, list=66%, signal=234%
CCL5_TARGET_GENES	1417	0.165903	7.02712	0	0	0	13432	tags=88%, list=72%, signal=292%
TEX10_TARGET_GENES	1579	0.153388	6.86421	0	0	0	12366	tags=81%, list=67%, signal=221%
MYB_TARGET_GENES	1411	0.155166	6.43813	0	0	0	12434	tags=81%, list=67%, signal=227%
ID2_TARGET_GENES	1199	0.158435	6.4034	0	0	0	12334	tags=81%, list=66%, signal=226%
ELL2_TARGET_GENES	1370	0.155158	6.38132	0	0	0	11185	tags=75%, list=60%, signal=174%
SOX10_TARGET_GENES	1343	0.149194	6.27518	0	0	0	12627	tags=82%, list=68%, signal=237%
SAP18_TARGET_GENES	1194	0.160483	6.24521	0	0	0	13543	tags=88%, list=73%, signal=304%
CTR9_TARGET_GENES	1226	0.154254	6.12898	0	0	0	12836	tags=84%, list=69%, signal=253%
UTP3_TARGET_GENES	1245	0.157606	6.11353	0	0	0	13111	tags=85%, list=71%, signal=271%
PHF2_TARGET_GENES	1474	0.142647	6.11294	0	0	0	13575	tags=86%, list=73%, signal=295%
KDM4B_TARGET_GENES	1123	0.157184	5.82818	0	0	0	12571	tags=82%, list=68%, signal=240%
ELL_TARGET_GENES	494	0.229668	5.80384	0	0	0	12164	tags=88%, list=65%, signal=248%
FEV_TARGET_GENES	686	0.198355	5.78476	0	0	0	12831	tags=88%, list=69%, signal=275%
RUVBL1_TARGET_GENES	876	0.166262	5.63336	0	0	0	12937	tags=86%, list=70%, signal=268%
CHAF1A_TARGET_GENES	790	0.172497	5.59968	0	0	0	12072	tags=82%, list=65%, signal=223%
DMRTB1_TARGET_GENES	1062	0.149468	5.49262	0	0	0	12352	tags=81%, list=67%, signal=227%
DLX2_TARGET_GENES	1199	0.138553	5.45111	0	0	0	12571	tags=81%, list=68%, signal=233%
FOXJ2_TARGET_GENES	546	0.200968	5.44315	0	0	0	10527	tags=76%, list=57%, signal=171%
LHX6_TARGET_GENES	1262	0.136341	5.39003	0	0	0	13548	tags=86%, list=73%, signal=295%
NRD1_TARGET_GENES	583	0.186354	5.19416	0	0	0	10855	tags=77%, list=58%, signal=178%
ANP32E_TARGET_GENES	1004	0.141652	5.00889	0	0	0	12809	tags=82%, list=69%, signal=251%
RCOR2_TARGET_GENES	1006	0.137655	4.99508	0	0	0	10689	tags=71%, list=58%, signal=157%
HDGFL2_TARGET_GENES	674	0.170204	4.94911	0	0	0	13321	tags=88%, list=72%, signal=300%
WDR5_TARGET_GENES	492	0.198509	4.94092	0	0	0	12831	tags=88%, list=69%, signal=278%
GLI3_TARGET_GENES	797	0.149558	4.8938	0	0	0	12348	tags=81%, list=66%, signal=231%
GCM2_TARGET_GENES	959	0.136159	4.81129	0	0	0	13288	tags=84%, list=72%, signal=282%
ELK4_TARGET_GENES	782	0.150688	4.78844	0	0	0	11711	tags=77%, list=63%, signal=201%
NUCKS1_TARGET_GENES	1472	0.112006	4.76844	0	0	0	13212	tags=81%, list=71%, signal=260%
DPF2_TARGET_GENES	1446	0.110777	4.70552	0	0	0	12937	tags=80%, list=70%, signal=243%
PPARGC1A_TARGET_GENES	1278	0.116471	4.68881	0	0	0	13404	tags=83%, list=72%, signal=278%
IKZF3_TARGET_GENES	1697	0.100429	4.54291	0	0	0	13550	tags=82%, list=73%, signal=276%
MLLT3_TARGET_GENES	942	0.133368	4.54081	0	0	0	11114	tags=73%, list=60%, signal=171%
TBX20_TARGET_GENES	624	0.157896	4.54011	0	0	0	13327	tags=87%, list=72%, signal=298%
PCGF3_TARGET_GENES	878	0.136297	4.45197	0	0	0	13241	tags=84%, list=71%, signal=280%
ZFP64_TARGET_GENES	483	0.1766	4.41959	0	0	0	13570	tags=90%, list=73%, signal=326%
NR5A1_TARGET_GENES	1347	0.108132	4.36141	0	0	0	13276	tags=82%, list=71%, signal=265%
AFF4_TARGET_GENES	666	0.148752	4.33572	0	0	0	11279	tags=75%, list=61%, signal=184%
PEX2_TARGET_GENES	1221	0.111028	4.33468	0	0	0	12006	tags=75%, list=65%, signal=198%
OGT_TARGET_GENES	1665	0.093823	4.28518	0	0	0	13628	tags=82%, list=73%, signal=280%
RFX2_TARGET_GENES	1185	0.110639	4.20904	0	0	0	13827	tags=85%, list=74%, signal=311%
OVOL2_TARGET_GENES	567	0.155003	4.1939	0	0	0	12014	tags=80%, list=65%, signal=219%
ELL3_TARGET_GENES	1330	0.100565	4.13045	0	0	0	13263	tags=81%, list=71%, signal=262%
MAFA_TARGET_GENES	1021	0.111569	4.09005	0	0	0	12066	tags=76%, list=65%, signal=204%
ZFP449_TARGET_GENES	953	0.118269	4.07604	0	0	0	13136	tags=82%, list=71%, signal=266%
NFE2L1_TARGET_GENES	806	0.124516	4.05359	0	0	0	11728	tags=75%, list=63%, signal=195%
PWWP2B_TARGET_GENES	582	0.141926	3.99938	0	0	0	13689	tags=87%, list=74%, signal=322%
ETV2_TARGET_GENES	641	0.13311	3.90787	0	0	0	13954	tags=88%, list=75%, signal=342%
HSF1_TARGET_GENES	847	0.118028	3.84783	0	0	0	13081	tags=82%, list=70%, signal=264%
ZFP335_TARGET_GENES	179	0.250589	3.81689	0	0	0	9501	tags=76%, list=51%, signal=154%
RELB_TARGET_GENES	1717	0.0847448	3.78058	0	0	0	13390	tags=80%, list=72%, signal=259%
TAF10_TARGET_GENES	799	0.115186	3.74661	0	0	0	12480	tags=78%, list=67%, signal=228%
NFAT5_TARGET_GENES	343	0.178081	3.74031	0	0	0	12564	tags=85%, list=68%, signal=258%
NR0B2_TARGET_GENES	443	0.150123	3.719	0	0	0	12622	tags=83%, list=68%, signal=252%
ZFP652_TARGET_GENES	1053	0.101935	3.71221	0	0	0	13135	tags=80%, list=71%, signal=259%
NKX3_2_TARGET_GENES	883	0.108387	3.71157	0	0	0	13163	tags=81%, list=71%, signal=266%
ARID4B_TARGET_GENES	710	0.119674	3.67572	0	0	0	13269	tags=83%, list=71%, signal=279%
NR1H2_TARGET_GENES	1017	0.0995238	3.55316	0	0	0	11346	tags=71%, list=61%, signal=171%
ZFP759_TARGET_GENES	1380	0.083105	3.44482	0	0	0	12150	tags=73%, list=65%, signal=196%
SAP30_TARGET_GENES	226	0.195212	3.44281	0	0	0	13429	tags=92%, list=72%, signal=327%
HNF4G_TARGET_GENES	1185	0.0889399	3.42213	0	0	0	11963	tags=73%, list=64%, signal=191%
MYEF2_MYEF2L_TARGET_GENES	785	0.107252	3.41309	0	0	0	12713	tags=79%, list=68%, signal=239%
PRDM9_TARGET_GENES	596	0.120455	3.39774	0	0	0	13041	tags=82%, list=70%, signal=266%
SRSF1_TARGET_GENES	483	0.133002	3.36204	0	0	0	12859	tags=82%, list=69%, signal=260%
BRD3_TARGET_GENES	508	0.129929	3.3489	0	0	0	12130	tags=78%, list=65%, signal=219%
GSK3B_TARGET_GENES	1124	0.0872011	3.28527	0	0	0	13316	tags=80%, list=72%, signal=265%
PARP1_TARGET_GENES	207	0.196851	3.27147	0	0	0	11906	tags=84%, list=64%, signal=230%
TLX1_TARGET_GENES	310	0.156887	3.19118	0	0	0	10734	tags=73%, list=58%, signal=171%
L3MBTL2_TARGET_GENES	245	0.174201	3.17064	0	0	0	13105	tags=88%, list=71%, signal=294%
RTF1_TARGET_GENES	280	0.158844	3.09029	0	0	0	12018	tags=80%, list=65%, signal=224%
FOXN1_TARGET_GENES	365	0.142859	3.06943	0	0	0	13681	tags=88%, list=74%, signal=326%
GRHL3_TARGET_GENES	1152	0.0785244	2.98095	0	0	0	12722	tags=76%, list=68%, signal=226%
BAZ1A_TARGET_GENES	409	0.128859	2.96273	0	0	0	10328	tags=68%, list=56%, signal=150%
ZFP810_TARGET_GENES	373	0.132581	2.92563	0	0	0	13271	tags=84%, list=71%, signal=290%
ND5_UNIPROT_A0A023J5X2_UNREVIEWED_TARGET_GENES	531	0.108509	2.88905	0	0	0	13956	tags=86%, list=75%, signal=335%
NFKB1_TARGET_GENES	1334	0.0690998	2.865	0	0	0	14638	tags=85%, list=79%, signal=373%
ZFP599_TARGET_GENES	212	0.169249	2.85758	0	0	0	11084	tags=76%, list=60%, signal=187%
VSX2_TARGET_GENES	940	0.0828852	2.84023	0	0	0	11341	tags=69%, list=61%, signal=168%
ZFP935_TARGET_GENES	704	0.0934703	2.8316	0	0	0	12153	tags=74%, list=65%, signal=207%
DMRT1_TARGET_GENES	1306	0.0689029	2.79698	0	0	0	12803	tags=75%, list=69%, signal=225%
ZFP874B_TARGET_GENES	1377	0.066471	2.76142	0	1.8308081E-5	0.001	13450	tags=79%, list=72%, signal=264%
E4F1_TARGET_GENES	130	0.207042	2.74985	0	1.8092693E-5	0.001	12039	tags=85%, list=65%, signal=241%
PCGF5_TARGET_GENES	546	0.104939	2.73542	0	1.7882312E-5	0.001	12020	tags=75%, list=65%, signal=206%
SOX30_TARGET_GENES	851	0.0794035	2.69076	0	9.4728304E-5	0.005	13651	tags=81%, list=73%, signal=292%
TOX2_TARGET_GENES	929	0.0757118	2.68358	0	9.365185E-5	0.005	14957	tags=88%, list=81%, signal=428%
ZFP92_TARGET_GENES	941	0.0775733	2.6728	0	9.2599585E-5	0.005	13612	tags=81%, list=73%, signal=287%
STFA1_TARGET_GENES	428	0.110995	2.63616	0	1.4685203E-4	0.008	11394	tags=72%, list=61%, signal=182%
HEXIM1_TARGET_GENES	262	0.140017	2.62541	0	1.4523827E-4	0.008	10975	tags=73%, list=59%, signal=176%
ZFP429_TARGET_GENES	764	0.0812214	2.60948	0	1.6251874E-4	0.009	12774	tags=77%, list=69%, signal=235%
FOXG1_TARGET_GENES	818	0.0804079	2.59482	0	1.6077123E-4	0.009	14783	tags=87%, list=80%, signal=409%
HOXA11_TARGET_GENES	67	0.26748	2.53949	0	1.9281247E-4	0.011	6969	tags=64%, list=38%, signal=102%
PROP1_TARGET_GENES	562	0.093212	2.5239	0	2.2614122E-4	0.013	11969	tags=73%, list=64%, signal=200%
ZFP595_TARGET_GENES	462	0.0991817	2.51339	0	2.7136787E-4	0.016	13037	tags=80%, list=70%, signal=261%
GM14406_TARGET_GENES	699	0.0815516	2.47751	0	3.3727987E-4	0.02	13607	tags=81%, list=73%, signal=292%
ZFP712_TARGET_GENES	196	0.150124	2.45748	0	3.3383825E-4	0.02	14297	tags=92%, list=77%, signal=395%
RCOR1_TARGET_GENES	1636	0.0552516	2.43711	0	4.4814526E-4	0.027	13606	tags=78%, list=73%, signal=267%
H1_6_TARGET_GENES	131	0.186938	2.43649	0	4.436638E-4	0.027	9028	tags=67%, list=49%, signal=130%
FOXA3_TARGET_GENES	738	0.0781329	2.42993	0.00207469	4.392711E-4	0.027	14536	tags=86%, list=78%, signal=379%
HOXC12_TARGET_GENES	1225	0.0615438	2.41158	0	5.8289146E-4	0.036	14002	tags=81%, list=75%, signal=308%
ZFP985_UNIPROT_Q5U4F7_UNREVIEWED_TARGET_GENES	508	0.0937088	2.40238	0	6.076818E-4	0.038	14393	tags=87%, list=77%, signal=374%
HDAC4_TARGET_GENES	674	0.0786301	2.32499	0.00197628	0.0012431	0.076	11984	tags=72%, list=65%, signal=196%
ZFP965_ZFP973_TARGET_GENES	562	0.0852387	2.31565	0	0.00131184	0.08	13071	tags=79%, list=70%, signal=257%
DDIT3_TARGET_GENES	312	0.112227	2.27466	0	0.00182085	0.111	13189	tags=82%, list=71%, signal=278%
GM6710_GM14391_UNIPROT_Q8C1K5_UNREVIEWED_TARGET_GENES	276	0.119436	2.24636	0	0.00205283	0.125	13022	tags=82%, list=70%, signal=270%
ZFP493_TARGET_GENES	293	0.110928	2.23137	0.00412371	0.00228022	0.137	14389	tags=88%, list=77%, signal=386%
ZFP961_TARGET_GENES	326	0.108201	2.23022	0	0.00227341	0.138	11755	tags=74%, list=63%, signal=198%
ZKSCAN1_TARGET_GENES	387	0.0996797	2.22185	0	0.00237312	0.144	11960	tags=74%, list=64%, signal=204%
GM14296_TARGET_GENES	184	0.139646	2.21478	0	0.00249094	0.151	14389	tags=91%, list=77%, signal=401%
NR2F2_TARGET_GENES	242	0.122955	2.21228	0.00199601	0.00248343	0.152	11176	tags=72%, list=60%, signal=179%
TERF1_TARGET_GENES	91	0.194574	2.20746	0	0.00254964	0.155	11098	tags=79%, list=60%, signal=196%
ZFP296_TARGET_GENES	273	0.114787	2.19806	0	0.00262697	0.16	11505	tags=73%, list=62%, signal=190%
ZBTB7B_TARGET_GENES	636	0.0755022	2.18136	0.00205761	0.00295356	0.177	13947	tags=82%, list=75%, signal=319%
HSF2_TARGET_GENES	33	0.312146	2.17	0	0.00308473	0.187	12222	tags=97%, list=66%, signal=283%
MYO1C_TARGET_GENES	62	0.232863	2.16916	0	0.00305836	0.187	9768	tags=76%, list=53%, signal=159%
SPEN_TARGET_GENES	1056	0.0573805	2.14571	0	0.00354627	0.216	9705	tags=58%, list=52%, signal=114%
ZFP808_TARGET_GENES	388	0.0934931	2.0883	0.00823045	0.00524268	0.306	12803	tags=78%, list=69%, signal=246%
DLX1_TARGET_GENES	256	0.112891	2.07367	0.0040404	0.00559971	0.324	14110	tags=87%, list=76%, signal=358%
ZFP322A_TARGET_GENES	76	0.199914	2.05138	0.00378072	0.00654707	0.376	12186	tags=86%, list=66%, signal=248%
HOXD13_TARGET_GENES	623	0.0726359	2.05033	0.00406504	0.00653416	0.377	10948	tags=66%, list=59%, signal=155%
HELLS_TARGET_GENES	91	0.178039	2.01939	0.00579151	0.00780765	0.44	12220	tags=84%, list=66%, signal=243%
ZFP874A_TARGET_GENES	433	0.0828269	1.99458	0.00571429	0.00880923	0.478	14453	tags=86%, list=78%, signal=378%
GM14326_TARGET_GENES	209	0.117953	1.9878	0.00849257	0.00894946	0.488	13029	tags=82%, list=70%, signal=271%
ZFP467_TARGET_GENES	457	0.0816512	1.98171	0.00192308	0.00918979	0.499	12541	tags=75%, list=68%, signal=227%
SALL1_TARGET_GENES	969	0.0537777	1.97782	0.00595238	0.00940531	0.514	12776	tags=74%, list=69%, signal=224%
HNRNPK_TARGET_GENES	109	0.161757	1.9395	0.00203252	0.0118344	0.594	12859	tags=85%, list=69%, signal=276%
SMCHD1_TARGET_GENES	77	0.184203	1.90698	0.00603622	0.0140198	0.654	9376	tags=69%, list=50%, signal=138%
DDX5_TARGET_GENES	42	0.248826	1.90102	0.00982318	0.0143896	0.667	7770	tags=67%, list=42%, signal=114%
JMJD1C_TARGET_GENES	268	0.0979554	1.89028	0.0137255	0.0150795	0.685	12898	tags=79%, list=69%, signal=255%
ZFP984_TARGET_GENES	99	0.160412	1.87728	0.00968992	0.0161285	0.711	11106	tags=76%, list=60%, signal=187%
ZFP953_TARGET_GENES	950	0.0511561	1.81793	0.0155945	0.0219169	0.813	13037	tags=75%, list=70%, signal=239%
NFATC2_TARGET_GENES	941	0.0522684	1.80991	0.014862	0.0226545	0.829	13545	tags=78%, list=73%, signal=273%
ZFP938_TARGET_GENES	879	0.0529153	1.77149	0.0103093	0.027248	0.893	13283	tags=77%, list=72%, signal=256%
NDUFS2_TARGET_GENES	99	0.151492	1.75939	0.0182927	0.0288161	0.909	11646	tags=78%, list=63%, signal=207%
GM2004_GM14419_UNIPROT_A2ARL5_UNREVIEWED_TARGET_GENES	93	0.154366	1.74121	0.0242915	0.0317467	0.928	11126	tags=75%, list=60%, signal=187%
ZFP809_TARGET_GENES	587	0.0635143	1.72095	0.0235756	0.0351851	0.945	13348	tags=78%, list=72%, signal=269%
CEBPG_TARGET_GENES	310	0.0835527	1.7076	0.0186722	0.037578	0.956	12972	tags=78%, list=70%, signal=255%
GM14412_TARGET_GENES	589	0.0614892	1.68807	0.0277228	0.0410352	0.965	14439	tags=84%, list=78%, signal=364%
ZFP273_TARGET_GENES	91	0.150802	1.68384	0.034413	0.0413779	0.966	11907	tags=79%, list=64%, signal=219%
FOXD3_TARGET_GENES	364	0.0744245	1.65937	0.035865	0.0463429	0.979	13492	tags=80%, list=73%, signal=287%
ZC3H11A_TARGET_GENES	920	0.0484321	1.64341	0.040404	0.0496877	0.987	12024	tags=69%, list=65%, signal=187%
UBN2_TARGET_GENES	229	0.0927003	1.63915	0.032	0.0505065	0.988	13384	tags=81%, list=72%, signal=287%
SMARCA2_TARGET_GENES	142	0.115798	1.61476	0.0505837	0.0561008	0.999	14345	tags=89%, list=77%, signal=387%
GM20449_UNIPROT_E9Q3U2_UNREVIEWED_TARGET_GENES	17	0.319142	1.5748	0.0711539	0.0670726	1	12650	tags=100%, list=68%, signal=313%
KLF15_TARGET_GENES	237	0.0889355	1.56777	0.0451866	0.0691495	1	14747	tags=88%, list=79%, signal=423%
NR1I2_TARGET_GENES	1314	0.0386132	1.56723	0.0449679	0.0688841	1	11969	tags=68%, list=64%, signal=178%
LMX1B_TARGET_GENES	60	0.169721	1.55083	0.0515464	0.0738285	1	12644	tags=85%, list=68%, signal=265%
TBX4_TARGET_GENES	118	0.122798	1.54958	0.0484848	0.0737483	1	12843	tags=81%, list=69%, signal=262%
NACC1_TARGET_GENES	236	0.0882965	1.54854	0.062753	0.073624	1	8296	tags=53%, list=45%, signal=95%
AHCY_AHCYL_TARGET_GENES	115	0.12417	1.54651	0.057732	0.073821	1	14019	tags=88%, list=75%, signal=356%
TEAD2_TARGET_GENES	490	0.061327	1.5286	0.0631164	0.0792826	1	10754	tags=64%, list=58%, signal=148%
ZFP986_UNIPROT_L7MUC9_UNREVIEWED_TARGET_GENES	158	0.102684	1.51187	0.0604288	0.0851632	1	13037	tags=80%, list=70%, signal=267%
DUXBL1_TARGET_GENES	157	0.104459	1.50269	0.0718563	0.0883382	1	14164	tags=87%, list=76%, signal=362%
RXRG_TARGET_GENES	46	0.182799	1.48395	0.0726577	0.0958235	1	13974	tags=93%, list=75%, signal=377%
ZFP661_TARGET_GENES	549	0.0550662	1.47873	0.07393	0.0973373	1	13283	tags=77%, list=72%, signal=262%
SATB2_TARGET_GENES	53	0.169852	1.47456	0.0896686	0.0985742	1	11922	tags=81%, list=64%, signal=226%
ZFP990_TARGET_GENES	189	0.0910557	1.47142	0.0876827	0.0992956	1	11788	tags=72%, list=63%, signal=196%
GLI2_TARGET_GENES	1018	0.0408264	1.46982	0.0807087	0.0993001	1	14626	tags=83%, list=79%, signal=367%
ZFP58_TARGET_GENES	71	0.145296	1.45134	0.0824742	0.107309	1	13791	tags=89%, list=74%, signal=343%
TGIF2_TARGET_GENES	130	0.11055	1.43527	0.0967742	0.114289	1	13390	tags=83%, list=72%, signal=296%
RFX6_TARGET_GENES	406	0.0604136	1.4058	0.107075	0.127993	1	13952	tags=81%, list=75%, signal=319%
GLI1_TARGET_GENES	201	0.0835868	1.36546	0.143434	0.15071	1	12601	tags=76%, list=68%, signal=234%
PML_TARGET_GENES	65	0.1384	1.3415	0.131048	0.164466	1	3438	tags=32%, list=19%, signal=40%
SIX6_TARGET_GENES	25	0.21804	1.28298	0.162602	0.205979	1	3384	tags=40%, list=18%, signal=49%
CARM1_TARGET_GENES	104	0.10438	1.26432	0.164062	0.220881	1	14144	tags=87%, list=76%, signal=361%
ZFP319_TARGET_GENES	534	0.0484179	1.25287	0.20404	0.228902	1	11125	tags=65%, list=60%, signal=156%
ZFP709_TARGET_GENES	127	0.0937604	1.24365	0.195266	0.23562	1	10554	tags=66%, list=57%, signal=152%
PDX1_TARGET_GENES	291	0.0626372	1.24274	0.188119	0.234896	1	15193	tags=88%, list=82%, signal=476%
BRWD1_TARGET_GENES	241	0.0692785	1.23549	0.206478	0.239879	1	13834	tags=81%, list=74%, signal=315%
KLF6_TARGET_GENES	156	0.0826651	1.23261	0.183236	0.24072	1	13835	tags=83%, list=74%, signal=321%
ZFP979_UNIPROT_Q8K293_UNREVIEWED_TARGET_GENES	116	0.0974436	1.23076	0.185185	0.240871	1	10369	tags=66%, list=56%, signal=147%
GM14401_TARGET_GENES	83	0.115278	1.22457	0.192547	0.245195	1	11070	tags=71%, list=60%, signal=175%
ELK3_TARGET_GENES	46	0.148227	1.20795	0.203187	0.2594	1	13807	tags=89%, list=74%, signal=346%
ZFP882_TARGET_GENES	78	0.118192	1.1969	0.241036	0.268036	1	14243	tags=88%, list=77%, signal=378%
GM6710_GM14391_UNIPROT_A2ART0_UNREVIEWED_TARGET_GENES	18	0.230396	1.15449	0.293893	0.307825	1	14297	tags=100%, list=77%, signal=434%
POU3F3_TARGET_GENES	213	0.0674821	1.14233	0.272904	0.318857	1	12014	tags=71%, list=65%, signal=200%
HIRA_TARGET_GENES	34	0.16429	1.13555	0.290258	0.324507	1	6786	tags=53%, list=37%, signal=83%
HAND1_TARGET_GENES	589	0.0411829	1.13385	0.279749	0.3247	1	13196	tags=75%, list=71%, signal=251%
GM14393_TARGET_GENES	35	0.164063	1.13043	0.294922	0.326846	1	11816	tags=80%, list=64%, signal=219%
GM14410_TARGET_GENES	21	0.196121	1.08656	0.341897	0.37578	1	9627	tags=71%, list=52%, signal=148%
SOX15_TARGET_GENES	19	0.205571	1.08161	0.352941	0.379833	1	2050	tags=32%, list=11%, signal=35%
RHOX11_TARGET_GENES	26	0.168391	1.02951	0.411255	0.443242	1	5448	tags=46%, list=29%, signal=65%
ZFP991_TARGET_GENES	16	0.216327	1.0283	0.38921	0.442448	1	12236	tags=88%, list=66%, signal=256%
RPA2_TARGET_GENES	38	0.137585	1.00744	0.423077	0.467744	1	11623	tags=76%, list=63%, signal=204%
MAU2_TARGET_GENES	70	0.101596	0.986442	0.472393	0.493904	1	7671	tags=51%, list=41%, signal=87%
ZFP738_TARGET_GENES	50	0.11435	0.95324	0.487572	0.53864	1	10882	tags=70%, list=59%, signal=169%
NAA10_TARGET_GENES	71	0.0969442	0.948308	0.482618	0.542774	1	8669	tags=56%, list=47%, signal=105%
MTA3_TARGET_GENES	305	0.0462705	0.934339	0.517647	0.560169	1	9445	tags=55%, list=51%, signal=111%
ZFP933_TARGET_GENES	44	0.117325	0.922504	0.530526	0.574837	1	1202	tags=18%, list=6%, signal=19%
ZFP457_TARGET_GENES	154	0.0620051	0.914092	0.550584	0.584245	1	13450	tags=79%, list=72%, signal=282%
ZFP617_TARGET_GENES	69	0.0902907	0.892118	0.569138	0.613747	1	13402	tags=81%, list=72%, signal=290%
ZFP981_TARGET_GENES	17	0.172397	0.87437	0.594912	0.637596	1	15373	tags=100%, list=83%, signal=580%
MSX1_TARGET_GENES	382	0.0370655	0.842472	0.650794	0.681388	1	8514	tags=49%, list=46%, signal=89%
HOXC10_TARGET_GENES	118	0.0661866	0.818405	0.673228	0.713121	1	10425	tags=63%, list=56%, signal=142%
LHX1_TARGET_GENES	112	0.0653153	0.801371	0.717435	0.7352	1	10733	tags=64%, list=58%, signal=151%
ZFP456_TARGET_GENES	71	0.0791745	0.787217	0.743952	0.752173	1	8213	tags=52%, list=44%, signal=93%
SOX6_TARGET_GENES	153	0.0517617	0.740772	0.795158	0.813236	1	7543	tags=46%, list=41%, signal=76%
ZBTB24_TARGET_GENES	65	0.0758441	0.72775	0.807377	0.826344	1	5453	tags=37%, list=29%, signal=52%
ZFP534_TARGET_GENES	25	0.11537	0.691081	0.856863	0.868002	1	8260	tags=56%, list=44%, signal=101%
ZFP989_UNIPROT_H3BLB0_UNREVIEWED_TARGET_GENES	26	0.111698	0.675781	0.885602	0.881104	1	15786	tags=96%, list=85%, signal=640%
MBD1_TARGET_GENES	20	0.0928448	0.506647	0.98646	0.989671	1	4777	tags=35%, list=26%, signal=47%

## Sheet: gsea_report_for_pos_m2_cgp
NAME	SIZE	ES	NES	NOM p-val	FDR q-val	FWER p-val	RANK AT MAX	LEADING EDGE
IVANOVA_HEMATOPOIESIS_EARLY_PROGENITOR	432	0.327569	7.77693	0	0	0	9964	tags=86%, list=54%, signal=180%
STARK_PREFRONTAL_CORTEX_22Q11_DELETION_DN	493	0.274456	6.88166	0	0	0	10822	tags=85%, list=58%, signal=198%
YAO_TEMPORAL_RESPONSE_TO_PROGESTERONE_CLUSTER_17	178	0.349168	5.46838	0	0	0	7871	tags=77%, list=42%, signal=132%
YAO_TEMPORAL_RESPONSE_TO_PROGESTERONE_CLUSTER_13	177	0.341068	5.3473	0	0	0	10304	tags=89%, list=55%, signal=199%
YAO_TEMPORAL_RESPONSE_TO_PROGESTERONE_CLUSTER_14	137	0.372604	5.07679	0	0	0	9398	tags=88%, list=51%, signal=176%
IVANOVA_HEMATOPOIESIS_INTERMEDIATE_PROGENITOR	132	0.37874	5.02697	0	0	0	6663	tags=73%, list=36%, signal=114%
BILANGES_SERUM_AND_RAPAMYCIN_SENSITIVE_GENES	68	0.487148	4.78034	0	0	0	6826	tags=85%, list=37%, signal=134%
WANG_TUMOR_INVASIVENESS_UP	371	0.212888	4.69478	0	0	0	10642	tags=78%, list=57%, signal=179%
BILANGES_RAPAMYCIN_SENSITIVE_VIA_TSC1_AND_TSC2	69	0.433758	4.34398	0	0	0	7854	tags=86%, list=42%, signal=148%
MIKKELSEN_NPC_ICP_WITH_H3K4ME3	368	0.185353	4.09573	0	0	0	8687	tags=65%, list=47%, signal=120%
ZHANG_BREAST_CANCER_PROGENITORS_UP	411	0.174068	3.98588	0	0	0	12654	tags=85%, list=68%, signal=261%
ZENG_GU_ICB_CONTROL_METAGENE_21_PRECICTIVE_ICB_RESISTANCE	166	0.254492	3.84886	0	0	0	10531	tags=82%, list=57%, signal=188%
SANSOM_APC_TARGETS_REQUIRE_MYC	210	0.231277	3.84047	0	0	0	11318	tags=84%, list=61%, signal=212%
PAL_PRMT5_TARGETS_UP	186	0.235285	3.75047	0	0	0	12049	tags=88%, list=65%, signal=249%
IRITANI_MAD1_TARGETS_DN	46	0.448262	3.69925	0	0	0	8652	tags=91%, list=47%, signal=171%
ZHONG_SECRETOME_OF_LUNG_CANCER_AND_FIBROBLAST	116	0.282606	3.58211	0	0	0	4870	tags=54%, list=26%, signal=73%
VANOEVELEN_MYOGENESIS_SIN3A_TARGETS	213	0.206268	3.51443	0	0	0	12169	tags=86%, list=66%, signal=246%
YAO_TEMPORAL_RESPONSE_TO_PROGESTERONE_CLUSTER_12	75	0.338004	3.43539	0	0	0	8605	tags=80%, list=46%, signal=148%
MODY_HIPPOCAMPUS_PRENATAL	43	0.444556	3.42376	0	0	0	6447	tags=79%, list=35%, signal=121%
LAZARO_GENETIC_MOUSE_MODEL_HIGH_GRADE_LARGE_CELL_NEUROENDOCRINE_LUNG_CARCINOMA_UP	367	0.150381	3.36223	0	0	0	13405	tags=87%, list=72%, signal=306%
IVANOVA_HEMATOPOIESIS_STEM_CELL_AND_PROGENITOR	485	0.130458	3.3303	0	0	0	7864	tags=55%, list=42%, signal=93%
HEVNER_CORTEX_RADIAL_GLIA_PROGENITORS	370	0.14873	3.27894	0	0	0	13405	tags=87%, list=72%, signal=306%
MORI_EMU_MYC_LYMPHOMA_BY_ONSET_TIME_UP	109	0.268171	3.19087	0	3.8385093E-5	0.001	10383	tags=83%, list=56%, signal=186%
JIANG_AGING_HYPOTHALAMUS_UP	48	0.379052	3.11959	0	7.3676834E-5	0.002	5746	tags=69%, list=31%, signal=99%
BILANGES_SERUM_RESPONSE_TRANSLATION	33	0.436496	3.06705	0	7.0729766E-5	0.002	5414	tags=73%, list=29%, signal=102%
HEVNER_TELENCEPHALON_MICROGLIA	25	0.517188	3.05039	0	6.800939E-5	0.002	1550	tags=60%, list=8%, signal=65%
YAO_TEMPORAL_RESPONSE_TO_PROGESTERONE_CLUSTER_11	95	0.270585	3.0487	0	6.5490516E-5	0.002	8880	tags=75%, list=48%, signal=142%
IVANOVA_HEMATOPOIESIS_LATE_PROGENITOR	481	0.118568	3.03921	0	6.315157E-5	0.002	13917	tags=86%, list=75%, signal=336%
SWEET_LUNG_CANCER_KRAS_UP	412	0.129869	3.03831	0	6.097393E-5	0.002	8640	tags=59%, list=47%, signal=108%
MONNIER_POSTRADIATION_TUMOR_ESCAPE_UP	379	0.134855	2.98235	0	8.905843E-5	0.003	12002	tags=78%, list=65%, signal=216%
CUI_TCF21_TARGETS_2_UP	335	0.138736	2.90414	0	8.618557E-5	0.003	10553	tags=70%, list=57%, signal=160%
MARKEY_RB1_ACUTE_LOF_UP	221	0.169352	2.90385	0	8.349227E-5	0.003	13279	tags=88%, list=71%, signal=306%
KONG_E2F3_TARGETS	98	0.245166	2.81501	0	8.09622E-5	0.003	13474	tags=97%, list=73%, signal=351%
BYSTRYKH_HEMATOPOIESIS_STEM_CELL_AND_BRAIN_QTL_CIS	69	0.277747	2.79784	0	7.858096E-5	0.003	11010	tags=87%, list=59%, signal=213%
BURTON_ADIPOGENESIS_5	113	0.22366	2.78822	0	7.633579E-5	0.003	7540	tags=63%, list=41%, signal=105%
HOFFMANN_LARGE_TO_SMALL_PRE_BII_LYMPHOCYTE_UP	148	0.191918	2.78647	0	7.421535E-5	0.003	13279	tags=91%, list=71%, signal=315%
YAO_TEMPORAL_RESPONSE_TO_PROGESTERONE_CLUSTER_10	68	0.282529	2.77784	0	7.2209536E-5	0.003	11705	tags=91%, list=63%, signal=246%
MORI_IMMATURE_B_LYMPHOCYTE_DN	89	0.245669	2.73339	0	1.6466215E-4	0.007	13405	tags=97%, list=72%, signal=346%
MORI_LARGE_PRE_BII_LYMPHOCYTE_UP	86	0.25613	2.71521	0	2.2984114E-4	0.01	13405	tags=98%, list=72%, signal=349%
RAMALHO_STEMNESS_UP	192	0.168882	2.70094	0	2.7070558E-4	0.012	11018	tags=76%, list=59%, signal=185%
KARLSSON_TGFB1_TARGETS_UP	122	0.209947	2.69248	0	2.6410303E-4	0.012	8761	tags=68%, list=47%, signal=128%
GOLDRATH_HOMEOSTATIC_PROLIFERATION	146	0.19001	2.66918	0	2.8031375E-4	0.013	8074	tags=62%, list=43%, signal=109%
MARTINEZ_RB1_TARGETS_DN	423	0.112802	2.66594	0	2.737948E-4	0.013	7787	tags=53%, list=42%, signal=89%
ZENG_GU_POST_ICB_METAGENE_41	189	0.1662	2.65507	0	2.8746665E-4	0.014	13846	tags=91%, list=75%, signal=354%
ZHONG_SECRETOME_OF_LUNG_CANCER_AND_MACROPHAGE	70	0.267317	2.65429	0	2.8107848E-4	0.014	4870	tags=53%, list=26%, signal=71%
SANSOM_APC_MYC_TARGETS	228	0.150952	2.58413	0	6.43798E-4	0.033	11241	tags=75%, list=61%, signal=189%
WANG_TUMOR_INVASIVENESS_DN	205	0.152559	2.56272	0	7.852821E-4	0.04	14139	tags=91%, list=76%, signal=378%
WAKABAYASHI_ADIPOGENESIS_PPARG_RXRA_BOUND_36HR	130	0.187886	2.54324	0	8.848324E-4	0.046	13821	tags=93%, list=74%, signal=361%
PASQUALUCCI_LYMPHOMA_BY_GC_STAGE_UP	259	0.13607	2.53733	0.00206612	9.2210225E-4	0.048	5682	tags=44%, list=31%, signal=63%
BERENJENO_TRANSFORMED_BY_RHOA_DN	344	0.118572	2.52953	0	9.7530556E-4	0.052	7448	tags=52%, list=40%, signal=85%
ZHONG_SECRETOME_OF_LUNG_CANCER_AND_ENDOTHELIUM	59	0.273398	2.49027	0	0.00121724	0.066	4696	tags=53%, list=25%, signal=70%
SANSOM_APC_TARGETS	166	0.165034	2.4894	0	0.00121141	0.067	11842	tags=80%, list=64%, signal=219%
CHYLA_CBFA2T3_TARGETS_UP	373	0.113113	2.48721	0	0.00122059	0.069	2123	tags=23%, list=11%, signal=25%
WAKABAYASHI_ADIPOGENESIS_PPARG_RXRA_BOUND_WITH_H4K20ME1_MARK	142	0.17727	2.47651	0	0.00129793	0.075	13212	tags=89%, list=71%, signal=305%
SANSOM_APC_TARGETS_UP	107	0.20409	2.46436	0.00215983	0.0013409	0.079	8728	tags=67%, list=47%, signal=126%
MARTORIATI_MDM4_TARGETS_NEUROEPITHELIUM_UP	146	0.171291	2.46383	0	0.00133343	0.08	4857	tags=43%, list=26%, signal=58%
MORI_MATURE_B_LYMPHOCYTE_DN	71	0.244634	2.4404	0	0.00160751	0.098	7506	tags=65%, list=40%, signal=108%
ZAMORA_NOS2_TARGETS_UP	50	0.284881	2.43204	0	0.00170401	0.105	9952	tags=82%, list=54%, signal=176%
MONNIER_POSTRADIATION_TUMOR_ESCAPE_DN	353	0.110793	2.41436	0	0.00192438	0.119	7451	tags=51%, list=40%, signal=84%
BURTON_ADIPOGENESIS_PEAK_AT_16HR	40	0.319324	2.41	0.00204918	0.00195139	0.122	11261	tags=93%, list=61%, signal=234%
LEIN_PONS_MARKERS	63	0.252916	2.37611	0	0.00247294	0.155	3867	tags=46%, list=21%, signal=58%
BURTON_ADIPOGENESIS_9	75	0.2315	2.37201	0	0.00251916	0.16	2403	tags=36%, list=13%, signal=41%
SCHAEFFER_PROSTATE_DEVELOPMENT_6HR_DN	427	0.0992706	2.3578	0	0.00268097	0.173	12247	tags=76%, list=66%, signal=217%
ZENG_GU_ICB_CONTROL_METAGENE_42_PRECICTIVE_ICB_RESISTANCE	158	0.163153	2.34322	0	0.00303634	0.195	9690	tags=68%, list=52%, signal=142%
BURTON_ADIPOGENESIS_4	39	0.322185	2.33737	0.00193798	0.00303089	0.198	9267	tags=82%, list=50%, signal=163%
VIETOR_IFRD1_TARGETS	19	0.451459	2.3345	0	0.0030135	0.2	5308	tags=74%, list=29%, signal=103%
LEE_AGING_NEOCORTEX_UP	69	0.239267	2.329	0	0.00304888	0.205	3916	tags=45%, list=21%, signal=57%
GAVIN_FOXP3_TARGETS_CLUSTER_T7	97	0.198572	2.2926	0	0.00388023	0.256	8776	tags=67%, list=47%, signal=126%
MORI_PLASMA_CELL_UP	53	0.268972	2.25601	0	0.0048149	0.314	9035	tags=75%, list=49%, signal=147%
IGLESIAS_E2F_TARGETS_UP	123	0.169593	2.23969	0	0.00545094	0.346	10913	tags=76%, list=59%, signal=182%
ISHIDA_E2F_TARGETS	53	0.263691	2.23364	0.00183824	0.00560059	0.357	13338	tags=98%, list=72%, signal=347%
MARTORIATI_MDM4_TARGETS_FETAL_LIVER_UP	198	0.137059	2.21888	0	0.00603427	0.378	5360	tags=42%, list=29%, signal=59%
WANG_RESPONSE_TO_BEXAROTENE_UP	24	0.371219	2.21718	0.00207039	0.00609041	0.386	7043	tags=75%, list=38%, signal=121%
KAMMINGA_EZH2_TARGETS	41	0.294895	2.21336	0.00200401	0.0061662	0.393	12654	tags=98%, list=68%, signal=305%
NADLER_OBESITY_UP	55	0.247217	2.20871	0.00808081	0.0063129	0.404	4201	tags=47%, list=23%, signal=61%
CHEN_ETV5_TARGETS_SERTOLI	20	0.394734	2.1783	0.00198413	0.00756124	0.465	1962	tags=50%, list=11%, signal=56%
HESS_TARGETS_OF_HOXA9_AND_MEIS1_UP	66	0.226479	2.1711	0	0.00792994	0.488	9878	tags=76%, list=53%, signal=161%
VANLOO_SP3_TARGETS_DN	73	0.21977	2.16191	0	0.00816189	0.501	3566	tags=41%, list=19%, signal=51%
BRACHAT_RESPONSE_TO_CAMPTOTHECIN_DN	43	0.277677	2.1531	0.00972763	0.00839008	0.517	11267	tags=88%, list=61%, signal=224%
YU_MYC_TARGETS_UP	42	0.270832	2.14111	0	0.00903155	0.542	13111	tags=98%, list=71%, signal=331%
QI_PLASMACYTOMA_DN	76	0.210396	2.13824	0.00203666	0.00913274	0.549	8082	tags=64%, list=44%, signal=114%
SCHAEFFER_PROSTATE_DEVELOPMENT_AND_CANCER_BOX4_DN	33	0.30991	2.13445	0	0.00930692	0.566	10575	tags=88%, list=57%, signal=204%
AFFAR_YY1_TARGETS_DN	189	0.13416	2.12352	0.00429185	0.00977039	0.585	11880	tags=77%, list=64%, signal=212%
FOSTER_KDM1A_TARGETS_DN	178	0.137123	2.11782	0.00431035	0.0100607	0.602	12815	tags=83%, list=69%, signal=264%
MILI_PSEUDOPODIA_CHEMOTAXIS_DN	400	0.0909154	2.11176	0.0038835	0.0102705	0.61	9212	tags=58%, list=50%, signal=114%
BROWN_MYELOID_CELL_DEVELOPMENT_DN	126	0.15622	2.11031	0	0.0102332	0.611	9057	tags=64%, list=49%, signal=125%
BYSTRYKH_HEMATOPOIESIS_STEM_CELL_QTL_CIS	130	0.156344	2.10389	0.00585938	0.0104951	0.621	10831	tags=74%, list=58%, signal=176%
WANG_TARGETS_OF_MLL_CBP_FUSION_DN	43	0.264801	2.09806	0.00189394	0.0107092	0.634	8914	tags=74%, list=48%, signal=143%
ZENG_GU_POST_ICB_METAGENE_22	164	0.139945	2.08466	0	0.0114562	0.662	5690	tags=45%, list=31%, signal=64%
DARWICHE_PAPILLOMA_RISK_HIGH_DN	147	0.147145	2.07742	0.00397614	0.0117091	0.677	12323	tags=81%, list=66%, signal=239%
LIM_MAMMARY_STEM_CELL_DN	354	0.0958982	2.06523	0.00203666	0.012642	0.711	7276	tags=49%, list=39%, signal=78%
MA_RAT_AGING_DN	113	0.165442	2.0623	0.0103306	0.0127493	0.72	2862	tags=32%, list=15%, signal=37%
SCHMIDT_POR_TARGETS_IN_LIMB_BUD_UP	24	0.349399	2.06147	0.0019305	0.0126906	0.721	5900	tags=67%, list=32%, signal=98%
BURTON_ADIPOGENESIS_3	100	0.176945	2.05579	0.0019802	0.0128933	0.728	13446	tags=90%, list=72%, signal=324%
BILANGES_SERUM_SENSITIVE_GENES	66	0.215967	2.04384	0.00398406	0.0136204	0.754	5570	tags=52%, list=30%, signal=73%
GOTZMANN_EPITHELIAL_TO_MESENCHYMAL_TRANSITION_DN	176	0.126085	2.02738	0	0.0148146	0.788	10976	tags=72%, list=59%, signal=173%
JIANG_AGING_CEREBRAL_CORTEX_DN	41	0.259929	1.99926	0.00383877	0.0170247	0.833	12396	tags=93%, list=67%, signal=278%
STARK_HYPPOCAMPUS_22Q11_DELETION_DN	18	0.393533	1.98771	0.00421941	0.0180379	0.846	11270	tags=100%, list=61%, signal=254%
YAO_TEMPORAL_RESPONSE_TO_PROGESTERONE_CLUSTER_16	57	0.218605	1.95143	0.0125261	0.0219202	0.903	2794	tags=37%, list=15%, signal=43%
LEIN_MEDULLA_MARKERS	58	0.217094	1.9509	0.0117878	0.021764	0.904	5266	tags=50%, list=28%, signal=70%
DARWICHE_PAPILLOMA_RISK_LOW_DN	135	0.140547	1.91384	0.00409836	0.0262274	0.948	12266	tags=80%, list=66%, signal=234%
COATES_MACROPHAGE_M1_VS_M2_UP	85	0.178583	1.90497	0.0102249	0.0275091	0.956	1723	tags=27%, list=9%, signal=30%
MULLIGAN_NTF3_SIGNALING_VIA_INSR_AND_IGF1R_UP	20	0.352792	1.89097	0.00784314	0.0294607	0.966	11098	tags=95%, list=60%, signal=236%
GROSS_HYPOXIA_VIA_ELK3_UP	191	0.120444	1.87293	0.0151229	0.0322762	0.977	11107	tags=72%, list=60%, signal=177%
LIN_NPAS4_TARGETS_UP	144	0.132923	1.8648	0.0172745	0.0335249	0.979	12124	tags=78%, list=65%, signal=224%
BRUINS_UVC_RESPONSE_EARLY_LATE	292	0.0931581	1.86088	0.0078125	0.0340753	0.983	12989	tags=79%, list=70%, signal=259%
LE_EGR2_TARGETS_UP	104	0.155276	1.85556	0.00956023	0.0348245	0.984	13204	tags=87%, list=71%, signal=298%
HOUSTIS_ROS	30	0.281125	1.85149	0.0170455	0.0351983	0.985	6549	tags=63%, list=35%, signal=98%
HEVNER_CORTEX_ROSTRAL_VENTRICULAR_ZONE	18	0.367143	1.84885	0.0211864	0.0353321	0.985	3505	tags=56%, list=19%, signal=68%
YAO_TEMPORAL_RESPONSE_TO_PROGESTERONE_CLUSTER_7	66	0.19163	1.82792	0.0100402	0.0391572	0.989	11930	tags=83%, list=64%, signal=232%
BURTON_ADIPOGENESIS_6	170	0.119724	1.81574	0.0102459	0.0414717	0.994	8284	tags=56%, list=45%, signal=101%
MARKEY_RB1_CHRONIC_LOF_UP	92	0.161017	1.81234	0.0222672	0.041825	0.995	10953	tags=75%, list=59%, signal=182%
BOCHKIS_FOXA2_TARGETS	339	0.0843096	1.81163	0.0139721	0.0415569	0.995	11282	tags=69%, list=61%, signal=173%
JECHLINGER_EPITHELIAL_TO_MESENCHYMAL_TRANSITION_UP	46	0.224775	1.80766	0.016129	0.042051	0.995	1891	tags=33%, list=10%, signal=36%
MARTINEZ_RB1_AND_TP53_TARGETS_UP	496	0.0694935	1.80446	0.021611	0.0422934	0.995	10276	tags=62%, list=55%, signal=135%
WENG_POR_TARGETS_GLOBAL_DN	17	0.361979	1.80266	0.011976	0.0423926	0.995	7485	tags=76%, list=40%, signal=128%
HEVNER_CORTEX_PROLIFERATING_CELLS	25	0.304246	1.80218	0.0161616	0.0421973	0.995	11443	tags=92%, list=62%, signal=239%
CAIRO_PML_TARGETS_BOUND_BY_MYC_UP	22	0.326643	1.79763	0.0167015	0.0429791	0.995	10824	tags=91%, list=58%, signal=218%
DARWICHE_SQUAMOUS_CELL_CARCINOMA_DN	144	0.129124	1.79634	0.0177515	0.0428366	0.995	12323	tags=79%, list=66%, signal=233%
MCMURRAY_TP53_HRAS_COOPERATION_RESPONSE_UP	19	0.338591	1.79479	0.0174081	0.0428329	0.995	1537	tags=42%, list=8%, signal=46%
MORI_PRE_BI_LYMPHOCYTE_UP	81	0.166839	1.78927	0.018711	0.0437453	0.995	10213	tags=72%, list=55%, signal=158%
MARTINEZ_TP53_TARGETS_UP	497	0.0693565	1.78619	0.0273438	0.0441526	0.995	11937	tags=71%, list=64%, signal=193%
HOLLERN_EMT_BREAST_TUMOR_UP	116	0.143338	1.7854	0.0104384	0.0439908	0.995	2477	tags=28%, list=13%, signal=32%
MARTINEZ_TP53_TARGETS_DN	455	0.0723958	1.7707	0.0232108	0.0470398	0.995	8729	tags=54%, list=47%, signal=100%
HU_GENOTOXIC_DAMAGE_24HR	37	0.237768	1.75101	0.0289855	0.0517787	0.997	9145	tags=73%, list=49%, signal=143%
LEIN_ASTROCYTE_MARKERS	28	0.279925	1.73933	0.0306513	0.0546327	0.997	1441	tags=36%, list=8%, signal=39%
DARWICHE_SKIN_TUMOR_PROMOTER_DN	149	0.118786	1.73814	0.0294118	0.0545142	0.997	12270	tags=78%, list=66%, signal=228%
JIANG_AGING_HYPOTHALAMUS_DN	30	0.267853	1.73707	0.0195312	0.0543824	0.997	6176	tags=60%, list=33%, signal=90%
TSENG_ADIPOGENIC_POTENTIAL_DN	30	0.271412	1.73354	0.0251451	0.0550082	0.997	6110	tags=60%, list=33%, signal=89%
BURTON_ADIPOGENESIS_PEAK_AT_24HR	44	0.219918	1.72943	0.0282258	0.0557869	0.997	10276	tags=77%, list=55%, signal=173%
ZAMORA_NOS2_TARGETS_DN	73	0.175303	1.72877	0.0176817	0.055546	0.997	8205	tags=62%, list=44%, signal=110%
BYSTRYKH_HEMATOPOIESIS_STEM_CELL_AND_BRAIN_QTL_TRANS	133	0.126781	1.72714	0.0282258	0.055473	0.997	12743	tags=81%, list=69%, signal=257%
BURTON_ADIPOGENESIS_12	32	0.257817	1.72262	0.033195	0.0564495	0.998	12631	tags=94%, list=68%, signal=293%
YAMAZAKI_TCEB3_TARGETS_DN	167	0.116788	1.72116	0.0281125	0.0564574	0.998	12085	tags=77%, list=65%, signal=217%
HU_GENOTOXIC_DAMAGE_4HR	38	0.240179	1.71782	0.0254403	0.0568944	0.998	12654	tags=92%, list=68%, signal=288%
VANDESLUIS_COMMD1_TARGETS_GROUP_3_UP	51	0.204498	1.71641	0.0224033	0.0569148	0.998	3859	tags=41%, list=21%, signal=52%
MILI_PSEUDOPODIA_CHEMOTAXIS_UP	79	0.165226	1.71003	0.0255906	0.0583179	0.999	12460	tags=84%, list=67%, signal=253%
COATES_MACROPHAGE_M1_VS_M2_DN	81	0.158211	1.70502	0.024	0.0592665	1	1430	tags=23%, list=8%, signal=25%
RAMPON_ENRICHED_LEARNING_ENVIRONMENT_LATE_UP	17	0.347803	1.70148	0.0264317	0.0599071	1	5563	tags=65%, list=30%, signal=92%
ELLWOOD_MYC_TARGETS_DN	38	0.234315	1.69589	0.0285714	0.0611192	1	5920	tags=55%, list=32%, signal=81%
SCHAEFFER_PROSTATE_DEVELOPMENT_12HR_UP	73	0.167755	1.68794	0.025	0.0630825	1	3765	tags=37%, list=20%, signal=46%
SIMBULAN_PARP1_TARGETS_DN	16	0.351468	1.68222	0.0241449	0.0644624	1	10889	tags=94%, list=59%, signal=226%
TORCHIA_TARGETS_OF_EWSR1_FLI1_FUSION_DN	319	0.0823699	1.68133	0.0225989	0.0642641	1	2571	tags=22%, list=14%, signal=25%
BRACHAT_RESPONSE_TO_METHOTREXATE_DN	26	0.278318	1.68054	0.0378151	0.0640977	1	11267	tags=88%, list=61%, signal=225%
PLASARI_TGFB1_SIGNALING_VIA_NFIC_10HR_DN	21	0.302108	1.6729	0.027027	0.0663346	1	4123	tags=52%, list=22%, signal=67%
LEE_AGING_CEREBELLUM_UP	71	0.168071	1.65567	0.026	0.0715257	1	1598	tags=25%, list=9%, signal=28%
DURCHDEWALD_SKIN_CARCINOGENESIS_UP	74	0.162473	1.64846	0.037037	0.0737505	1	4774	tags=42%, list=26%, signal=56%
MILI_PSEUDOPODIA	45	0.211593	1.64769	0.0383795	0.0735	1	10937	tags=80%, list=59%, signal=194%
KARLSSON_TGFB1_TARGETS_DN	168	0.108654	1.64737	0.0293542	0.0731032	1	10934	tags=70%, list=59%, signal=168%
LEE_CALORIE_RESTRICTION_MUSCLE_UP	27	0.261122	1.64093	0.0273438	0.074946	1	8914	tags=74%, list=48%, signal=142%
MCCLUNG_CREB1_TARGETS_UP	64	0.171252	1.60161	0.0454545	0.0899182	1	6406	tags=52%, list=34%, signal=78%
MARTINEZ_RB1_AND_TP53_TARGETS_DN	451	0.0663282	1.59481	0.0420842	0.0919903	1	8763	tags=54%, list=47%, signal=99%
KAMMINGA_SENESCENCE	34	0.235605	1.59133	0.061753	0.0928685	1	9834	tags=76%, list=53%, signal=162%
CAIRO_LIVER_DEVELOPMENT_UP	114	0.126769	1.58788	0.046	0.0937776	1	7923	tags=55%, list=43%, signal=96%
DARWICHE_SQUAMOUS_CELL_CARCINOMA_UP	119	0.12525	1.58201	0.0438247	0.0958887	1	8769	tags=60%, list=47%, signal=112%
BOYLAN_MULTIPLE_MYELOMA_D_UP	83	0.147522	1.57666	0.0514403	0.0974493	1	4432	tags=39%, list=24%, signal=50%
QUINTENS_EMBRYONIC_BRAIN_RESPONSE_TO_IR	71	0.159343	1.56524	0.0446247	0.102002	1	10392	tags=72%, list=56%, signal=162%
CHEN_LIVER_METABOLISM_QTL_CIS	76	0.151221	1.56168	0.0618763	0.10293	1	11376	tags=76%, list=61%, signal=196%
GERHOLD_ADIPOGENESIS_DN	54	0.175537	1.55131	0.0627451	0.107187	1	4315	tags=41%, list=23%, signal=53%
NADLER_OBESITY_DN	40	0.206433	1.54576	0.0730769	0.109065	1	5924	tags=52%, list=32%, signal=77%
MIKKELSEN_IPS_HCP_WITH_H3_UNMETHYLATED	24	0.266524	1.53618	0.0727651	0.112915	1	2794	tags=42%, list=15%, signal=49%
BOYLAN_MULTIPLE_MYELOMA_C_D_UP	126	0.118271	1.53342	0.0704225	0.113588	1	8283	tags=56%, list=45%, signal=101%
TSENG_IRS1_TARGETS_UP	89	0.141432	1.53266	0.0729783	0.113268	1	11158	tags=74%, list=60%, signal=185%
LEE_CALORIE_RESTRICTION_NEOCORTEX_DN	52	0.180766	1.51768	0.0496894	0.120716	1	13081	tags=88%, list=70%, signal=298%
HOFFMANN_IMMATURE_TO_MATURE_B_LYMPHOCYTE_DN	38	0.205908	1.51564	0.0584795	0.121103	1	5469	tags=50%, list=29%, signal=71%
ZENG_GU_ICB_CONTROL_METAGENE_31_PRECICTIVE_ICB_RESISTANCE	100	0.130493	1.50731	0.0811359	0.125149	1	1303	tags=20%, list=7%, signal=21%
WENG_POR_TARGETS_LIVER_UP	33	0.219163	1.50667	0.0644531	0.124825	1	4378	tags=45%, list=24%, signal=59%
SERVITJA_ISLET_HNF1A_TARGETS_DN	56	0.168703	1.49941	0.0683112	0.127993	1	3840	tags=38%, list=21%, signal=47%
IWANAGA_CARCINOGENESIS_BY_KRAS_UP	130	0.112512	1.48686	0.0820734	0.134758	1	12068	tags=76%, list=65%, signal=216%
BRUINS_UVC_RESPONSE_MIDDLE	93	0.132277	1.48545	0.0720165	0.134672	1	13731	tags=87%, list=74%, signal=332%
LIANG_HEMATOPOIESIS_STEM_CELL_NUMBER_LARGE_VS_TINY_UP	39	0.201252	1.48341	0.0694445	0.134963	1	2460	tags=33%, list=13%, signal=38%
BAKKER_FOXO3_TARGETS_DN	137	0.108839	1.4826	0.0769231	0.134681	1	7889	tags=53%, list=42%, signal=92%
CADWELL_ATG16L1_TARGETS_DN	60	0.159766	1.47018	0.0918164	0.141258	1	10971	tags=75%, list=59%, signal=183%
MARKEY_RB1_CHRONIC_LOF_DN	98	0.127858	1.46804	0.0859375	0.141897	1	3891	tags=34%, list=21%, signal=42%
HU_GENOTOXIN_ACTION_DIRECT_VS_INDIRECT_24HR	48	0.178101	1.46671	0.0923379	0.141936	1	13338	tags=90%, list=72%, signal=317%
SERVITJA_LIVER_HNF1A_TARGETS_UP	95	0.127415	1.44686	0.0628684	0.153467	1	11721	tags=76%, list=63%, signal=204%
XU_CREBBP_TARGETS_UP	22	0.253557	1.44078	0.0843373	0.156494	1	5426	tags=55%, list=29%, signal=77%
SHETH_LIVER_CANCER_VS_TXNIP_LOSS_PAM4	186	0.0908943	1.44047	0.0788955	0.155861	1	5018	tags=36%, list=27%, signal=49%
MODY_HIPPOCAMPUS_NEONATAL	28	0.216743	1.40921	0.09375	0.17754	1	5266	tags=50%, list=28%, signal=70%
OUYANG_PROSTATE_CANCER_PROGRESSION_DN	18	0.284874	1.40684	0.103004	0.17836	1	8127	tags=72%, list=44%, signal=128%
RUAN_RESPONSE_TO_TNF_DN	65	0.146985	1.40449	0.114919	0.179019	1	12137	tags=80%, list=65%, signal=230%
HORTON_SREBF_TARGETS	23	0.247805	1.3993	0.112205	0.181781	1	5900	tags=57%, list=32%, signal=83%
UEDA_PERIFERAL_CLOCK	154	0.0977823	1.3979	0.108527	0.181753	1	12188	tags=75%, list=66%, signal=217%
WANG_ADIPOGENIC_GENES_REPRESSED_BY_SIRT1	23	0.243872	1.39552	0.104839	0.182654	1	7588	tags=65%, list=41%, signal=110%
YAMAZAKI_TCEB3_TARGETS_UP	129	0.104264	1.37718	0.122984	0.195569	1	3979	tags=32%, list=21%, signal=40%
GAUSSMANN_MLL_AF4_FUSION_TARGETS_F_DN	22	0.24208	1.37297	0.131846	0.198091	1	2262	tags=36%, list=12%, signal=41%
LEE_AGING_MUSCLE_UP	28	0.222669	1.37026	0.131148	0.199434	1	11126	tags=82%, list=60%, signal=205%
LANDIS_ERBB2_BREAST_PRENEOPLASTIC_DN	49	0.159485	1.36371	0.11575	0.203721	1	9174	tags=65%, list=49%, signal=129%
CHESLER_BRAIN_QTL_CIS	62	0.146121	1.36357	0.10757	0.202737	1	10475	tags=71%, list=56%, signal=162%
ZHANG_GATA6_TARGETS_DN	44	0.174581	1.36289	0.126761	0.202293	1	3518	tags=36%, list=19%, signal=45%
GUO_TARGETS_OF_IRS1_AND_IRS2	81	0.125153	1.36121	0.119284	0.202583	1	8003	tags=56%, list=43%, signal=97%
MORI_EMU_MYC_LYMPHOMA_BY_ONSET_TIME_DN	18	0.269433	1.359	0.117769	0.203319	1	5318	tags=56%, list=29%, signal=78%
LANDIS_ERBB2_BREAST_TUMORS_324_DN	123	0.104336	1.35394	0.104208	0.206476	1	7436	tags=50%, list=40%, signal=84%
GREENBAUM_E2A_TARGETS_DN	20	0.251536	1.35262	0.141473	0.206589	1	9262	tags=75%, list=50%, signal=149%
MARKEY_RB1_ACUTE_LOF_DN	224	0.07882	1.35221	0.111111	0.205894	1	2201	tags=20%, list=12%, signal=22%
LEIN_NEURON_MARKERS	43	0.166345	1.34519	0.134503	0.210898	1	804	tags=21%, list=4%, signal=22%
LEE_TARGETS_OF_PTCH1_AND_SUFU_UP	45	0.166544	1.32565	0.154472	0.226409	1	3517	tags=36%, list=19%, signal=44%
MEISSNER_NPC_ICP_WITH_H3K4ME3	20	0.243791	1.31158	0.147186	0.237832	1	11263	tags=85%, list=61%, signal=216%
LEIN_MIDBRAIN_MARKERS	46	0.163634	1.30845	0.157258	0.239651	1	2620	tags=30%, list=14%, signal=35%
LANDIS_ERBB2_BREAST_TUMORS_65_DN	30	0.200604	1.29492	0.169847	0.25115	1	7423	tags=60%, list=40%, signal=100%
MCBRYAN_PUBERTAL_BREAST_4_5WK_DN	169	0.0843215	1.29084	0.153209	0.253831	1	7349	tags=48%, list=40%, signal=79%
QI_HYPOXIA	112	0.102264	1.28741	0.164122	0.255977	1	4081	tags=32%, list=22%, signal=41%
BILANGES_RAPAMYCIN_SENSITIVE_GENES	36	0.178647	1.2794	0.161355	0.262798	1	11649	tags=81%, list=63%, signal=216%
WOTTON_RUNX_TARGETS_UP	16	0.263236	1.27887	0.190476	0.262049	1	2079	tags=38%, list=11%, signal=42%
RAO_BOUND_BY_SALL4_ISOFORM_B	397	0.0556226	1.26957	0.187747	0.270274	1	14754	tags=85%, list=79%, signal=404%
BURTON_ADIPOGENESIS_7	46	0.158727	1.2506	0.205179	0.28867	1	5941	tags=48%, list=32%, signal=70%
BOYLAN_MULTIPLE_MYELOMA_C_CLUSTER_UP	35	0.179526	1.2444	0.206963	0.293819	1	12060	tags=83%, list=65%, signal=236%
CHIARADONNA_NEOPLASTIC_TRANSFORMATION_KRAS_UP	117	0.0973515	1.23803	0.187984	0.299193	1	11378	tags=71%, list=61%, signal=182%
IWANAGA_CARCINOGENESIS_BY_KRAS_DN	99	0.103999	1.23059	0.188462	0.305959	1	12711	tags=79%, list=68%, signal=248%
TUOMISTO_TUMOR_SUPPRESSION_BY_COL13A1_UP	15	0.261946	1.21985	0.226263	0.31644	1	2567	tags=40%, list=14%, signal=46%
WANG_LSD1_TARGETS_UP	17	0.2454	1.21844	0.19833	0.316448	1	908	tags=29%, list=5%, signal=31%
UEDA_CENTRAL_CLOCK	82	0.118409	1.2121	0.209302	0.322733	1	7549	tags=52%, list=41%, signal=88%
HUANG_GATA2_TARGETS_UP	149	0.0867584	1.20498	0.207585	0.329739	1	2888	tags=24%, list=16%, signal=28%
SCHAEFFER_PROSTATE_DEVELOPMENT_48HR_UP	301	0.0597245	1.19954	0.242424	0.334768	1	1561	tags=14%, list=8%, signal=15%
WAKABAYASHI_ADIPOGENESIS_PPARG_BOUND_36HR	29	0.185642	1.19632	0.234375	0.337038	1	14489	tags=97%, list=78%, signal=438%
CUI_TCF21_TARGETS_UP	20	0.223913	1.18115	0.27151	0.35355	1	488	tags=25%, list=3%, signal=26%
LIANG_HEMATOPOIESIS_STEM_CELL_NUMBER_LARGE_VS_TINY_DN	37	0.161598	1.17747	0.246679	0.356568	1	8549	tags=62%, list=46%, signal=115%
SARTIPY_NORMAL_AT_INSULIN_RESISTANCE_UP	29	0.182254	1.17656	0.247082	0.355955	1	6226	tags=52%, list=34%, signal=78%
CHESLER_BRAIN_HIGHEST_GENETIC_VARIANCE	34	0.171564	1.17519	0.247582	0.355967	1	10475	tags=74%, list=56%, signal=168%
SIMBULAN_PARP1_TARGETS_UP	24	0.19838	1.17237	0.242363	0.357913	1	4058	tags=42%, list=22%, signal=53%
DARWICHE_SKIN_TUMOR_PROMOTER_UP	114	0.0941403	1.17152	0.270325	0.357328	1	13250	tags=81%, list=71%, signal=280%
ZENG_GU_ICB_CONTROL_METAGENE_19_PRECICTIVE_ICB_RESPONSE	130	0.0882832	1.16815	0.279022	0.359783	1	2514	tags=22%, list=14%, signal=26%
LEE_AGING_MUSCLE_DN	34	0.16721	1.16712	0.265504	0.359322	1	2908	tags=32%, list=16%, signal=38%
GROSS_HYPOXIA_VIA_ELK3_AND_HIF1A_DN	100	0.0976187	1.16695	0.248047	0.357927	1	6925	tags=47%, list=37%, signal=75%
JEPSEN_SMRT_TARGETS	28	0.186756	1.16307	0.245243	0.361131	1	11792	tags=82%, list=63%, signal=225%
CASTELLANO_NRAS_TARGETS_UP	65	0.125108	1.1621	0.253219	0.36086	1	3684	tags=32%, list=20%, signal=40%
DELACROIX_RAR_BOUND_ES	361	0.0523588	1.13549	0.269685	0.392545	1	11033	tags=65%, list=59%, signal=156%
STEARMAN_LUNG_CANCER_EARLY_VS_LATE_UP	119	0.0887089	1.12612	0.315686	0.40321	1	12877	tags=78%, list=69%, signal=253%
CHIARADONNA_NEOPLASTIC_TRANSFORMATION_CDC25_DN	135	0.0808499	1.11199	0.308824	0.420165	1	7726	tags=50%, list=42%, signal=84%
MIKKELSEN_ES_ICP_WITH_H3K27ME3	16	0.22962	1.11113	0.318658	0.41944	1	1542	tags=31%, list=8%, signal=34%
BOYLAN_MULTIPLE_MYELOMA_C_UP	45	0.138284	1.10581	0.31746	0.424704	1	12708	tags=82%, list=68%, signal=260%
DARWICHE_PAPILLOMA_RISK_HIGH_UP	116	0.0850901	1.10399	0.338144	0.425475	1	9156	tags=58%, list=49%, signal=113%
IKEDA_MIR30_TARGETS_DN	16	0.229118	1.10374	0.302	0.423966	1	9677	tags=75%, list=52%, signal=156%
HEVNER_CORTICAL_PLATE_POSTMITOTIC_NEURONS	91	0.100636	1.10316	0.334669	0.422881	1	6303	tags=44%, list=34%, signal=66%
BURTON_ADIPOGENESIS_8	66	0.114399	1.09993	0.323471	0.425452	1	3510	tags=30%, list=19%, signal=37%
WANG_IMMORTALIZED_BY_HOXA9_AND_MEIS1_UP	32	0.165043	1.09826	0.320408	0.425962	1	2743	tags=31%, list=15%, signal=37%
CUI_TCF21_TARGETS_DN	25	0.184501	1.09563	0.338877	0.427711	1	4749	tags=44%, list=26%, signal=59%
TSENG_IRS1_TARGETS_DN	101	0.0909115	1.08392	0.337945	0.441795	1	6227	tags=43%, list=34%, signal=64%
BRUINS_UVC_RESPONSE_VIA_TP53_GROUP_D	206	0.0646532	1.0714	0.372428	0.457455	1	1336	tags=14%, list=7%, signal=14%
HE_PTEN_TARGETS_UP	17	0.215545	1.06388	0.374757	0.466144	1	1462	tags=29%, list=8%, signal=32%
MATZUK_SPERMATOCYTE	56	0.120382	1.05383	0.371901	0.47869	1	10373	tags=68%, list=56%, signal=153%
PANGAS_TUMOR_SUPPRESSION_BY_SMAD1_AND_SMAD5_DN	125	0.079791	1.05193	0.390593	0.479414	1	13534	tags=81%, list=73%, signal=296%
SHETH_LIVER_CANCER_VS_TXNIP_LOSS_PAM1	207	0.0625305	1.04764	0.364341	0.483656	1	8810	tags=54%, list=47%, signal=101%
YAUCH_HEDGEHOG_SIGNALING_PARACRINE_DN	125	0.0788257	1.04392	0.377016	0.487124	1	625	tags=11%, list=3%, signal=12%
DELACROIX_RAR_TARGETS_DN	18	0.202946	1.03809	0.401575	0.493963	1	4488	tags=44%, list=24%, signal=59%
BANG_VERTEPORFIN_ENDOMETRIAL_CANCER_CELLS_UP	15	0.221597	1.03335	0.388535	0.499118	1	4554	tags=47%, list=25%, signal=62%
LANG_MYB_FAMILY_TARGETS	29	0.164083	1.02965	0.404472	0.502671	1	12327	tags=83%, list=66%, signal=246%
MARCINIAK_ER_STRESS_RESPONSE_VIA_CHOP	20	0.187366	1.02774	0.409836	0.503456	1	3952	tags=40%, list=21%, signal=51%
GUILLAUMOND_KLF10_TARGETS_DN	24	0.180508	1.02701	0.400778	0.502568	1	7485	tags=58%, list=40%, signal=98%
GAZIN_EPIGENETIC_SILENCING_BY_KRAS	22	0.183271	1.02552	0.414683	0.502714	1	10951	tags=77%, list=59%, signal=188%
RAY_TUMORIGENESIS_BY_ERBB2_CDC25A_UP	143	0.0740405	1.02006	0.41635	0.508569	1	13311	tags=79%, list=72%, signal=277%
LEE_TARGETS_OF_PTCH1_AND_SUFU_DN	51	0.119784	1.01889	0.436255	0.508233	1	3243	tags=29%, list=17%, signal=36%
BURTON_ADIPOGENESIS_10	28	0.158322	1.01514	0.422833	0.511599	1	11656	tags=79%, list=63%, signal=211%
MCCLUNG_DELTA_FOSB_TARGETS_2WK	26	0.16408	1.01372	0.427723	0.511711	1	7671	tags=58%, list=41%, signal=98%
PIONTEK_PKD1_TARGETS_UP	26	0.167564	1.00924	0.442623	0.516504	1	4749	tags=42%, list=26%, signal=57%
TERAO_AOX4_TARGETS_HG_UP	26	0.166063	1.0038	0.444223	0.522815	1	13349	tags=88%, list=72%, signal=314%
ONGUSAHA_TP53_TARGETS	33	0.145969	1.00376	0.419103	0.520837	1	5735	tags=45%, list=31%, signal=66%
MA_MYELOID_DIFFERENTIATION_UP	36	0.144162	1.00321	0.434608	0.519595	1	7645	tags=56%, list=41%, signal=94%
TERAMOTO_OPN_TARGETS_CLUSTER_6	22	0.176023	1.00061	0.439673	0.521586	1	9397	tags=68%, list=51%, signal=138%
BREDEMEYER_RAG_SIGNALING_VIA_ATM_NOT_VIA_NFKB_UP	52	0.115018	0.999768	0.432377	0.520862	1	2512	tags=25%, list=14%, signal=29%
GRAESSMANN_APOPTOSIS_BY_SERUM_DEPRIVATION_DN	195	0.0619319	0.997344	0.442688	0.522646	1	6671	tags=42%, list=36%, signal=65%
WANG_TARGETS_OF_MLL_CBP_FUSION_UP	43	0.127	0.983745	0.428571	0.540839	1	1965	tags=23%, list=11%, signal=26%
RIZ_ERYTHROID_DIFFERENTIATION_CCNE1	42	0.126649	0.981817	0.465385	0.541666	1	14014	tags=88%, list=75%, signal=358%
LIANG_HEMATOPOIESIS_STEM_CELL_NUMBER_SMALL_VS_HUGE_UP	35	0.140348	0.977591	0.455285	0.545915	1	10133	tags=69%, list=55%, signal=151%
BOYLAN_MULTIPLE_MYELOMA_PCA3_DN	67	0.0983094	0.964032	0.491262	0.5642	1	7882	tags=52%, list=42%, signal=90%
IKEDA_MIR1_TARGETS_UP	50	0.116692	0.963275	0.484171	0.56319	1	11953	tags=76%, list=64%, signal=213%
GERHOLD_ADIPOGENESIS_UP	40	0.130134	0.953376	0.487379	0.576109	1	10124	tags=68%, list=55%, signal=148%
CHESLER_BRAIN_HIGHEST_EXPRESSION	35	0.136083	0.94847	0.483673	0.581291	1	13396	tags=86%, list=72%, signal=307%
JOHANSSON_BRAIN_CANCER_EARLY_VS_LATE_DN	35	0.134741	0.947874	0.488	0.580086	1	7053	tags=51%, list=38%, signal=83%
DARWICHE_PAPILLOMA_RISK_LOW_UP	128	0.0682655	0.92575	0.507752	0.612776	1	13250	tags=78%, list=71%, signal=271%
VARELA_ZMPSTE24_TARGETS_DN	29	0.143762	0.92556	0.519157	0.610777	1	4378	tags=38%, list=24%, signal=50%
WUNDER_INFLAMMATORY_RESPONSE_AND_CHOLESTEROL_UP	55	0.105339	0.916784	0.567677	0.622454	1	2776	tags=25%, list=15%, signal=30%
RUAN_RESPONSE_TO_TNF_TROGLITAZONE_DN	32	0.133249	0.905195	0.536082	0.63847	1	12619	tags=81%, list=68%, signal=253%
RASHI_RESPONSE_TO_IONIZING_RADIATION_3	43	0.116756	0.89795	0.580897	0.647474	1	13385	tags=84%, list=72%, signal=299%
GAUSSMANN_MLL_AF4_FUSION_TARGETS_G_DN	29	0.142453	0.897593	0.56998	0.64567	1	14009	tags=90%, list=75%, signal=364%
MEISSNER_BRAIN_ICP_WITH_H3K4ME3	25	0.151193	0.884656	0.578529	0.663689	1	12796	tags=84%, list=69%, signal=270%
NADLER_HYPERGLYCEMIA_AT_OBESITY	51	0.105588	0.883058	0.604743	0.663691	1	11882	tags=75%, list=64%, signal=206%
LEIN_CHOROID_PLEXUS_MARKERS	67	0.0925275	0.881668	0.583333	0.663647	1	7989	tags=52%, list=43%, signal=91%
GROSS_HYPOXIA_VIA_ELK3_ONLY_DN	40	0.120597	0.879301	0.609856	0.665045	1	14944	tags=93%, list=80%, signal=472%
GAUSSMANN_MLL_AF4_FUSION_TARGETS_A_UP	152	0.0605127	0.87725	0.637081	0.665963	1	13425	tags=78%, list=72%, signal=280%
SHETH_LIVER_CANCER_VS_TXNIP_LOSS_PAM2	136	0.0645597	0.876423	0.626775	0.664939	1	2496	tags=20%, list=13%, signal=23%
BURTON_ADIPOGENESIS_11	48	0.107814	0.871339	0.611344	0.67086	1	15027	tags=92%, list=81%, signal=479%
BYSTRYKH_HEMATOPOIESIS_STEM_CELL_SCP2_QTL_TRANS	19	0.168495	0.870675	0.605769	0.669604	1	6648	tags=53%, list=36%, signal=82%
QI_HYPOXIA_TARGETS_OF_HIF1A_AND_FOXA2	31	0.13068	0.867106	0.614458	0.67283	1	7162	tags=52%, list=39%, signal=84%
SCHRAETS_MLL_TARGETS_DN	15	0.186162	0.861454	0.638	0.679183	1	1497	tags=27%, list=8%, signal=29%
TERAO_AOX4_TARGETS_SKIN_UP	29	0.135095	0.859851	0.63745	0.679198	1	13505	tags=86%, list=73%, signal=315%
JOHANSSON_GLIOMAGENESIS_BY_PDGFB_UP	55	0.102186	0.859607	0.616822	0.677202	1	6549	tags=45%, list=35%, signal=70%
SCHAEFFER_PROSTATE_DEVELOPMENT_6HR_UP	134	0.0632307	0.849257	0.658	0.690714	1	14634	tags=85%, list=79%, signal=398%
BERENJENO_ROCK_SIGNALING_NOT_VIA_RHOA_UP	21	0.151443	0.83741	0.654812	0.706331	1	2496	tags=29%, list=13%, signal=33%
BREDEMEYER_RAG_SIGNALING_NOT_VIA_ATM_DN	59	0.0921364	0.829222	0.694657	0.716093	1	15607	tags=93%, list=84%, signal=582%
HUMMERICH_SKIN_CANCER_PROGRESSION_DN	78	0.0787531	0.797555	0.737395	0.761423	1	3781	tags=28%, list=20%, signal=35%
GRAESSMANN_RESPONSE_TO_MC_AND_SERUM_DEPRIVATION_DN	68	0.0805847	0.787782	0.726027	0.773077	1	11345	tags=69%, list=61%, signal=177%
BILANGES_SERUM_SENSITIVE_VIA_TSC2	27	0.127742	0.784068	0.735656	0.775861	1	9324	tags=63%, list=50%, signal=126%
NEMETH_INFLAMMATORY_RESPONSE_LPS_DN	31	0.114893	0.751258	0.799213	0.820893	1	13446	tags=84%, list=72%, signal=303%
IWANAGA_CARCINOGENESIS_BY_KRAS_PTEN_UP	143	0.0542886	0.747703	0.768116	0.823264	1	10428	tags=62%, list=56%, signal=139%
MODY_HIPPOCAMPUS_POSTNATAL	41	0.0978847	0.735983	0.799205	0.836409	1	13134	tags=80%, list=71%, signal=274%
JIANG_AGING_CEREBRAL_CORTEX_UP	31	0.108964	0.732429	0.805556	0.838215	1	4569	tags=35%, list=25%, signal=47%
GROSS_HYPOXIA_VIA_ELK3_AND_HIF1A_UP	130	0.0549185	0.726288	0.816047	0.843757	1	2415	tags=18%, list=13%, signal=21%
APRELIKOVA_BRCA1_TARGETS	39	0.0966166	0.714534	0.816568	0.856219	1	12019	tags=74%, list=65%, signal=210%
SARTIPY_BLUNTED_BY_INSULIN_RESISTANCE_DN	16	0.150519	0.706573	0.821656	0.863532	1	14618	tags=94%, list=79%, signal=440%
TERAO_AOX4_TARGETS_SKIN_DN	15	0.151439	0.686005	0.851324	0.885427	1	5856	tags=47%, list=32%, signal=68%
MIKKELSEN_NPC_LCP_WITH_H3K4ME3	41	0.0889272	0.668997	0.874275	0.901425	1	5599	tags=39%, list=30%, signal=56%
WOTTON_RUNX_TARGETS_DN	24	0.112998	0.659317	0.885496	0.908798	1	4094	tags=33%, list=22%, signal=43%
DELACROIX_RARG_BOUND_MEF	296	0.0328527	0.656523	0.897331	0.908566	1	4983	tags=30%, list=27%, signal=40%
POS_HISTAMINE_RESPONSE_NETWORK	26	0.104035	0.638351	0.918327	0.923215	1	9499	tags=62%, list=51%, signal=126%
HOFFMANN_SMALL_PRE_BII_TO_IMMATURE_B_LYMPHOCYTE_DN	32	0.0935848	0.621315	0.919075	0.935484	1	12774	tags=78%, list=69%, signal=250%
TERAMOTO_OPN_TARGETS_CLUSTER_7	15	0.129702	0.603884	0.924303	0.946196	1	16165	tags=100%, list=87%, signal=771%
YAO_TEMPORAL_RESPONSE_TO_PROGESTERONE_CLUSTER_0	68	0.0626277	0.600613	0.923828	0.945567	1	752	tags=10%, list=4%, signal=11%
LEE_AGING_NEOCORTEX_DN	43	0.078323	0.600171	0.956879	0.942856	1	8914	tags=56%, list=48%, signal=107%

## Sheet: gsea_report_for_neg_m2_cgp
NAME	SIZE	ES	NES	NOM p-val	FDR q-val	FWER p-val	RANK AT MAX	LEADING EDGE
BOYLAN_MULTIPLE_MYELOMA_C_D_DN	265	-0.359445	-6.84187	0	0	0	4494	tags=60%, list=24%, signal=78%
ZENG_GU_ICB_CONTROL_METAGENE_8_PRECICTIVE_ICB_RESPONSE	191	-0.359779	-5.85167	0	0	0	4473	tags=60%, list=24%, signal=78%
LAZARO_GENETIC_MOUSE_MODEL_HIGH_GRADE_LARGE_CELL_NEUROENDOCRINE_LUNG_CARCINOMA_DN	327	-0.263669	-5.48265	0	0	0	4505	tags=50%, list=24%, signal=65%
NABA_MATRISOME	457	-0.205478	-5.2112	0	0	0	4610	tags=45%, list=25%, signal=58%
IVANOVA_HEMATOPOIESIS_MATURE_CELL	282	-0.253833	-4.89269	0	0	0	9716	tags=77%, list=52%, signal=160%
BOYLAN_MULTIPLE_MYELOMA_PCA1_UP	117	-0.378918	-4.79507	0	0	0	3961	tags=59%, list=21%, signal=74%
KUMAR_TARGETS_OF_MLL_AF9_FUSION	374	-0.209584	-4.62502	0	0	0	2444	tags=34%, list=13%, signal=38%
VILIMAS_NOTCH1_TARGETS_UP	46	-0.573701	-4.60006	0	0	0	6330	tags=91%, list=34%, signal=138%
MIKKELSEN_MCV6_HCP_WITH_H3K27ME3	156	-0.314946	-4.56769	0	0	0	5273	tags=60%, list=28%, signal=83%
BROWN_MYELOID_CELL_DEVELOPMENT_UP	159	-0.314693	-4.55101	0	0	0	6121	tags=64%, list=33%, signal=95%
SWEET_LUNG_CANCER_KRAS_DN	280	-0.201563	-4.03878	0	0	0	4539	tags=44%, list=24%, signal=58%
QI_PLASMACYTOMA_UP	235	-0.219393	-3.98045	0	0	0	5778	tags=53%, list=31%, signal=76%
NABA_MATRISOME_ASSOCIATED	341	-0.174401	-3.71334	0	0	0	4610	tags=42%, list=25%, signal=55%
NABA_CORE_MATRISOME	116	-0.293328	-3.62618	0	0	0	4514	tags=53%, list=24%, signal=70%
CHYLA_CBFA2T3_TARGETS_DN	204	-0.222142	-3.6175	0	0	0	3204	tags=39%, list=17%, signal=47%
ZENG_GU_ICB_CONTROL_METAGENE_25_PRECICTIVE_ICB_RESPONSE	187	-0.230073	-3.61085	0	0	0	5405	tags=52%, list=29%, signal=72%
MIKKELSEN_MEF_HCP_WITH_H3K27ME3	172	-0.238068	-3.48219	0	0	0	3719	tags=44%, list=20%, signal=54%
HESS_TARGETS_OF_HOXA9_AND_MEIS1_DN	83	-0.325557	-3.45565	0	0	0	5170	tags=60%, list=28%, signal=83%
MEISSNER_NPC_HCP_WITH_H3K4ME2_AND_H3K27ME3	115	-0.266618	-3.39629	0	0	0	4124	tags=49%, list=22%, signal=62%
FOSTER_TOLERANT_MACROPHAGE_UP	154	-0.231517	-3.36449	0	0	0	5385	tags=52%, list=29%, signal=73%
ZEMEK_IMMUNE_CHECKPOINT_BLOCKADE_OVARIAN_CANCER_RENCA_UP	97	-0.291415	-3.32592	0	0	0	4382	tags=53%, list=24%, signal=68%
GAVIN_FOXP3_TARGETS_CLUSTER_P3	153	-0.224516	-3.27592	0	0	0	5334	tags=51%, list=29%, signal=71%
ZEMEK_IMMUNE_CHECKPOINT_BLOCKADE_OVARIAN_CANCER_OVERLAP_UP	94	-0.286848	-3.25082	0	0	0	4382	tags=52%, list=24%, signal=68%
PLASARI_TGFB1_TARGETS_10HR_UP	146	-0.230216	-3.21253	0	0	0	6063	tags=55%, list=33%, signal=82%
IKEDA_MIR30_TARGETS_UP	104	-0.273685	-3.17062	0	0	0	9769	tags=80%, list=53%, signal=167%
ZENG_GU_POST_ICB_METAGENE_39	60	-0.336383	-3.07296	0	0	0	5846	tags=65%, list=31%, signal=95%
DURAND_STROMA_S_UP	211	-0.182122	-3.05258	0	0	0	4579	tags=43%, list=25%, signal=56%
LIM_MAMMARY_STEM_CELL_UP	309	-0.146624	-3.03011	0	0	0	2913	tags=30%, list=16%, signal=35%
MCBRYAN_PUBERTAL_BREAST_4_5WK_UP	178	-0.189613	-2.96957	0	0	0	3191	tags=36%, list=17%, signal=43%
NABA_PROTEOGLYCANS	15	-0.624184	-2.96025	0	0	0	4514	tags=87%, list=24%, signal=114%
MIKKELSEN_NPC_HCP_WITH_H3K27ME3	98	-0.253232	-2.9558	0	0	0	4230	tags=48%, list=23%, signal=62%
SEKI_INFLAMMATORY_RESPONSE_LPS_UP	70	-0.294139	-2.9414	0	0	0	6233	tags=63%, list=34%, signal=94%
FOSTER_TOLERANT_MACROPHAGE_DN	399	-0.125355	-2.88519	0	0	0	10291	tags=68%, list=55%, signal=148%
ZHENG_BOUND_BY_FOXP3	474	-0.114454	-2.87166	0	0	0	9136	tags=60%, list=49%, signal=116%
MEISSNER_NPC_HCP_WITH_H3_UNMETHYLATED	285	-0.14364	-2.86372	0	0	0	5846	tags=46%, list=31%, signal=66%
MCBRYAN_PUBERTAL_TGFB1_TARGETS_DN	45	-0.356639	-2.85784	0	0	0	4537	tags=60%, list=24%, signal=79%
KIM_GLIS2_TARGETS_UP	65	-0.299714	-2.8355	0	2.9441544E-5	0.001	4169	tags=52%, list=22%, signal=67%
NABA_SECRETED_FACTORS	136	-0.202859	-2.77776	0	8.490294E-5	0.003	4728	tags=46%, list=25%, signal=61%
WORSCHECH_TUMOR_REJECTION_UP	51	-0.320706	-2.74606	0	1.3905755E-4	0.005	4622	tags=57%, list=25%, signal=75%
TORCHIA_TARGETS_OF_EWSR1_FLI1_FUSION_UP	238	-0.151055	-2.72711	0	1.3558111E-4	0.005	4645	tags=40%, list=25%, signal=53%
PLASARI_TGFB1_TARGETS_1HR_UP	29	-0.42259	-2.71158	0	1.3227426E-4	0.005	4333	tags=66%, list=23%, signal=85%
MIKKELSEN_NPC_HCP_WITH_H3K4ME3_AND_H3K27ME3	99	-0.233406	-2.70327	0	1.5544068E-4	0.006	6195	tags=57%, list=33%, signal=84%
LIAN_LIPA_TARGETS_6M	71	-0.270466	-2.68657	0	1.5182578E-4	0.006	2583	tags=41%, list=14%, signal=47%
LI_INDUCED_T_TO_NATURAL_KILLER_UP	313	-0.129242	-2.67657	0	2.2241194E-4	0.009	4643	tags=38%, list=25%, signal=49%
MCBRYAN_PUBERTAL_TGFB1_TARGETS_UP	143	-0.187734	-2.65231	0	2.6350238E-4	0.011	3165	tags=36%, list=17%, signal=43%
MCBRYAN_PUBERTAL_BREAST_3_4WK_UP	148	-0.189128	-2.65007	0	2.5777408E-4	0.011	2540	tags=32%, list=14%, signal=37%
MATSUDA_NATURAL_KILLER_DIFFERENTIATION	425	-0.111262	-2.64379	0	2.7644134E-4	0.012	4537	tags=35%, list=24%, signal=46%
KATSANOU_ELAVL1_TARGETS_UP	119	-0.204154	-2.59683	0	4.9829116E-4	0.022	5442	tags=50%, list=29%, signal=70%
LIAN_LIPA_TARGETS_3M	62	-0.278003	-2.59115	0	5.322646E-4	0.024	2344	tags=40%, list=13%, signal=46%
KAMIKUBO_MYELOID_CEBPA_NETWORK	30	-0.388292	-2.58893	0	5.441192E-4	0.025	5802	tags=70%, list=31%, signal=102%
MEISSNER_NPC_HCP_WITH_H3K4ME3_AND_H3K27ME3	76	-0.253355	-2.56792	0	7.512662E-4	0.034	7045	tags=63%, list=38%, signal=101%
GROSS_ELK3_TARGETS_DN	27	-0.414926	-2.55126	0	9.717229E-4	0.045	3312	tags=59%, list=18%, signal=72%
ONO_AML1_TARGETS_DN	39	-0.330275	-2.50428	0	0.0013494	0.064	4833	tags=59%, list=26%, signal=80%
PLASARI_TGFB1_SIGNALING_VIA_NFIC_10HR_UP	32	-0.380461	-2.49998	0	0.00140844	0.067	4555	tags=63%, list=25%, signal=83%
LIU_OVARIAN_CANCER_TUMORS_AND_XENOGRAFTS_KINASES_DN	23	-0.429987	-2.49895	0	0.00140378	0.068	1715	tags=52%, list=9%, signal=57%
GAVIN_FOXP3_TARGETS_CLUSTER_P4	93	-0.218697	-2.46819	0	0.00171359	0.083	4547	tags=46%, list=24%, signal=61%
STARK_PREFRONTAL_CORTEX_22Q11_DELETION_UP	163	-0.160835	-2.46105	0	0.00176248	0.087	9460	tags=67%, list=51%, signal=135%
ZHENG_FOXP3_TARGETS_IN_THYMUS_UP	199	-0.150886	-2.45583	0	0.00182522	0.092	13095	tags=85%, list=71%, signal=287%
MIKKELSEN_MEF_LCP_WITH_H3K27ME3	33	-0.361185	-2.45509	0	0.00181469	0.093	4561	tags=61%, list=25%, signal=80%
SAFFORD_T_LYMPHOCYTE_ANERGY	72	-0.249471	-2.45233	0	0.00183759	0.096	4930	tags=51%, list=27%, signal=70%
MARSON_FOXP3_TARGETS_STIMULATED_UP	25	-0.406552	-2.44436	0	0.00189793	0.101	4347	tags=64%, list=23%, signal=83%
WANG_MLL_TARGETS	168	-0.163251	-2.44307	0	0.00186732	0.101	4514	tags=40%, list=24%, signal=53%
NABA_ECM_GLYCOPROTEINS	82	-0.231031	-2.39931	0	0.00246335	0.131	3883	tags=44%, list=21%, signal=55%
MARTORIATI_MDM4_TARGETS_FETAL_LIVER_DN	453	-0.0980132	-2.38199	0	0.00288598	0.154	13682	tags=83%, list=74%, signal=308%
HOLLERN_SQUAMOUS_BREAST_TUMOR	67	-0.241569	-2.3322	0	0.00409616	0.213	4124	tags=46%, list=22%, signal=59%
GAVIN_FOXP3_TARGETS_CLUSTER_P7	83	-0.216295	-2.3165	0	0.00438528	0.231	4505	tags=46%, list=24%, signal=60%
BOYLAN_MULTIPLE_MYELOMA_C_DN	53	-0.26478	-2.3126	0.00203666	0.00448222	0.24	4559	tags=51%, list=25%, signal=67%
ZHENG_FOXP3_TARGETS_IN_T_LYMPHOCYTE_DN	42	-0.298924	-2.28359	0	0.005378	0.28	5517	tags=60%, list=30%, signal=84%
NABA_ECM_REGULATORS	125	-0.172261	-2.266	0.00187617	0.00590938	0.308	3658	tags=37%, list=20%, signal=46%
MCDOWELL_ACUTE_LUNG_INJURY_UP	39	-0.304447	-2.25869	0.00204082	0.00615748	0.324	3883	tags=51%, list=21%, signal=65%
NABA_MATRISOME_PRIMARY_METASTATIC_LUNG_TUMOR	18	-0.442684	-2.25028	0.00385356	0.00642956	0.342	4169	tags=67%, list=22%, signal=86%
MCMURRAY_TP53_HRAS_COOPERATION_RESPONSE_DN	42	-0.289954	-2.24687	0.00402414	0.00641825	0.345	5241	tags=57%, list=28%, signal=79%
SERVITJA_ISLET_HNF1A_TARGETS_UP	106	-0.184262	-2.23526	0.00203666	0.00680388	0.363	4483	tags=42%, list=24%, signal=56%
MIKKELSEN_MCV6_LCP_WITH_H3K27ME3	16	-0.454273	-2.23452	0	0.00680041	0.366	4340	tags=69%, list=23%, signal=90%
PLASARI_TGFB1_TARGETS_10HR_DN	186	-0.13856	-2.2341	0	0.00672414	0.366	4543	tags=38%, list=24%, signal=50%
MEISSNER_NPC_HCP_WITH_H3K4ME2	291	-0.1134	-2.21314	0.00191571	0.00761028	0.404	7693	tags=53%, list=41%, signal=88%
SCHAEFFER_PROSTATE_DEVELOPMENT_48HR_DN	260	-0.119085	-2.20302	0	0.0078443	0.416	4035	tags=33%, list=22%, signal=42%
GALINDO_IMMUNE_RESPONSE_TO_ENTEROTOXIN	79	-0.212449	-2.20178	0.00604839	0.00778469	0.417	3125	tags=38%, list=17%, signal=45%
YU_MYC_TARGETS_DN	56	-0.242686	-2.19379	0.00598802	0.00801778	0.432	5457	tags=54%, list=29%, signal=76%
MADAN_DPPA4_TARGETS	20	-0.408961	-2.19305	0	0.00797353	0.434	4486	tags=65%, list=24%, signal=86%
ZENG_GU_POST_ICB_METAGENE_31	183	-0.136567	-2.15473	0.00195695	0.00996504	0.517	3985	tags=35%, list=21%, signal=44%
BURTON_ADIPOGENESIS_1	29	-0.334093	-2.15461	0.00399202	0.00986931	0.518	7255	tags=72%, list=39%, signal=119%
HOFFMANN_PRE_BI_TO_LARGE_PRE_BII_LYMPHOCYTE_DN	72	-0.213808	-2.14544	0	0.010334	0.534	4300	tags=44%, list=23%, signal=58%
RASHI_NFKB1_TARGETS	18	-0.427477	-2.13975	0.00206186	0.0105919	0.553	5483	tags=72%, list=30%, signal=102%
NABA_COLLAGENS	19	-0.407584	-2.1185	0.0018315	0.0118425	0.604	4169	tags=63%, list=22%, signal=81%
NABA_MATRISOME_METASTATIC_LUNG_LYMPH_NODE_METASTASIS	18	-0.402488	-2.10858	0.004158	0.0123155	0.623	3883	tags=61%, list=21%, signal=77%
MARSHALL_VIRAL_INFECTION_RESPONSE_DN	30	-0.312091	-2.09071	0.00793651	0.0134914	0.669	7215	tags=70%, list=39%, signal=114%
ZHENG_IL22_SIGNALING_UP	46	-0.257381	-2.08997	0.00206612	0.0134108	0.67	4519	tags=50%, list=24%, signal=66%
RAMALHO_STEMNESS_DN	69	-0.210262	-2.07189	0.00195312	0.0146281	0.713	3378	tags=39%, list=18%, signal=48%
WANG_RESPONSE_TO_BEXAROTENE_DN	22	-0.353674	-2.07148	0.00417537	0.0144896	0.714	12013	tags=100%, list=65%, signal=283%
MORI_PRE_BI_LYMPHOCYTE_DN	78	-0.198869	-2.06536	0.00194553	0.0149718	0.725	6800	tags=56%, list=37%, signal=89%
CHEBOTAEV_GR_TARGETS_DN	76	-0.198679	-2.04273	0.00396825	0.0168749	0.766	4635	tags=45%, list=25%, signal=59%
PASINI_SUZ12_TARGETS_DN	253	-0.110725	-2.02735	0.00974659	0.0181889	0.789	2524	tags=25%, list=14%, signal=28%
ZENG_GU_ICB_CONTROL_METAGENE_44_PRECICTIVE_ICB_RESPONSE	172	-0.132095	-2.0239	0.00189036	0.0183602	0.792	5777	tags=44%, list=31%, signal=64%
IVANOVA_HEMATOPOIESIS_STEM_CELL_LONG_TERM	154	-0.140951	-2.01396	0.00385356	0.0193274	0.807	2832	tags=29%, list=15%, signal=34%
MIKKELSEN_MEF_HCP_WITH_H3_UNMETHYLATED	75	-0.203352	-2.00791	0.00994036	0.0199029	0.818	6145	tags=53%, list=33%, signal=79%
GAUSSMANN_MLL_AF4_FUSION_TARGETS_E_DN	16	-0.41544	-2.00477	0.00399202	0.0200652	0.828	2739	tags=56%, list=15%, signal=66%
ZENG_GU_ICB_CONTROL_METAGENE_14_PRECICTIVE_ICB_RESPONSE	135	-0.151406	-2.00333	0.012605	0.0200624	0.83	4501	tags=39%, list=24%, signal=51%
DURAND_STROMA_NS_UP	131	-0.15248	-1.98236	0.00383877	0.022356	0.866	4845	tags=41%, list=26%, signal=55%
PAL_PRMT5_TARGETS_DN	22	-0.346891	-1.96962	0.00998004	0.0238929	0.887	5385	tags=64%, list=29%, signal=90%
PILON_KLF1_TARGETS_UP	382	-0.0885259	-1.96118	0.00204918	0.0247857	0.898	11664	tags=71%, list=63%, signal=188%
HEVNER_CORTICAL_PLATE_POSTMITOTIC_PROJECTION_NEURONS	86	-0.187693	-1.95813	0.00821355	0.0250806	0.903	9705	tags=71%, list=52%, signal=148%
GROSS_ELK3_TARGETS_UP	23	-0.343169	-1.94648	0.0101626	0.0264466	0.919	4133	tags=57%, list=22%, signal=73%
MIKKELSEN_MEF_ICP_WITH_H3K27ME3	73	-0.19183	-1.93635	0.00211416	0.0278754	0.935	5357	tags=48%, list=29%, signal=67%
DAWSON_METHYLATED_IN_LYMPHOMA_TCL1	28	-0.31168	-1.92795	0.0115385	0.0289856	0.946	6824	tags=68%, list=37%, signal=107%
MCBRYAN_PUBERTAL_BREAST_6_7WK_DN	63	-0.205438	-1.91323	0.00201207	0.0311917	0.957	4453	tags=44%, list=24%, signal=58%
MCBRYAN_PUBERTAL_BREAST_3_4WK_DN	37	-0.269333	-1.91268	0.0100604	0.0309925	0.957	7056	tags=65%, list=38%, signal=104%
BERENJENO_TRANSFORMED_BY_RHOA_REVERSIBLY_DN	26	-0.316215	-1.90298	0.00587084	0.0325244	0.964	4137	tags=54%, list=22%, signal=69%
SAUL_SEN_MAYO	80	-0.179575	-1.86369	0.0136986	0.040075	0.983	3645	tags=38%, list=20%, signal=46%
HOLLERN_EMT_BREAST_TUMOR_DN	75	-0.181749	-1.85196	0.0105485	0.0421914	0.986	9021	tags=67%, list=49%, signal=129%
BORLAK_LIVER_CANCER_EGF_UP	42	-0.240905	-1.84741	0.0101833	0.0429364	0.987	8361	tags=69%, list=45%, signal=125%
BRIDEAU_IMPRINTED_GENES	43	-0.235727	-1.84234	0.0158416	0.0437685	0.988	1680	tags=33%, list=9%, signal=36%
GRAESSMANN_RESPONSE_TO_MC_AND_SERUM_DEPRIVATION_UP	186	-0.119259	-1.84137	0.011976	0.0435448	0.988	5497	tags=41%, list=30%, signal=58%
PLASARI_TGFB1_SIGNALING_VIA_NFIC_1HR_DN	82	-0.173328	-1.83768	0.0173077	0.0440414	0.989	7668	tags=59%, list=41%, signal=99%
MIKKELSEN_IPS_WITH_HCP_H3K27ME3	15	-0.388188	-1.83231	0.0200401	0.0450374	0.99	5179	tags=67%, list=28%, signal=92%
ABBUD_LIF_SIGNALING_1_UP	34	-0.265993	-1.83051	0.016	0.0451263	0.99	3810	tags=47%, list=21%, signal=59%
GAVIN_PDE3B_TARGETS	22	-0.32001	-1.8113	0.0186335	0.0499236	0.994	3351	tags=50%, list=18%, signal=61%
WORSCHECH_TUMOR_EVASION_AND_TOLEROGENICITY_UP	22	-0.326138	-1.80823	0.00988142	0.0503412	0.994	5770	tags=64%, list=31%, signal=92%
MIKKELSEN_MCV6_LCP_WITH_H3K4ME3	119	-0.143231	-1.80668	0.015873	0.0503009	0.994	3913	tags=35%, list=21%, signal=44%
ICHIBA_GRAFT_VERSUS_HOST_DISEASE_35D_UP	137	-0.130245	-1.79969	0.0183299	0.0516903	0.995	3836	tags=34%, list=21%, signal=42%
GROSS_HYPOXIA_VIA_ELK3_DN	141	-0.131453	-1.79877	0.00992064	0.0515386	0.996	9038	tags=62%, list=49%, signal=119%
GAUSSMANN_MLL_AF4_FUSION_TARGETS_E_UP	59	-0.198321	-1.78937	0.0239852	0.0535438	0.996	4514	tags=44%, list=24%, signal=58%
MIKKELSEN_MCV6_ICP_WITH_H3K4ME3_AND_H3K27ME3	15	-0.375946	-1.78358	0.0200401	0.0550414	0.996	4168	tags=60%, list=22%, signal=77%
STEARMAN_TUMOR_FIELD_EFFECT_UP	34	-0.254111	-1.78231	0.0199601	0.0548891	0.996	3484	tags=44%, list=19%, signal=54%
HOWLIN_CITED1_TARGETS_1_DN	32	-0.269024	-1.77951	0.0278373	0.0552538	0.996	10684	tags=84%, list=58%, signal=198%
BAUS_TFF2_TARGETS_UP	22	-0.314362	-1.77687	0.0119284	0.0555776	0.996	4300	tags=55%, list=23%, signal=71%
SHIN_B_CELL_LYMPHOMA_CLUSTER_3	25	-0.29964	-1.77076	0.024952	0.0569406	0.998	6330	tags=64%, list=34%, signal=97%
CHEBOTAEV_GR_TARGETS_UP	60	-0.19112	-1.76879	0.0303605	0.0569422	0.998	3892	tags=40%, list=21%, signal=50%
RIZ_ERYTHROID_DIFFERENTIATION	79	-0.164539	-1.74784	0.0226804	0.0625587	1	13180	tags=87%, list=71%, signal=300%
HUI_MAPK14_TARGETS_UP	17	-0.355135	-1.74107	0.017341	0.0642634	1	7614	tags=76%, list=41%, signal=129%
MEISSNER_BRAIN_HCP_WITH_H3K27ME3	70	-0.171696	-1.73984	0.0283976	0.0641402	1	3192	tags=34%, list=17%, signal=41%
MIKKELSEN_IPS_ICP_WITH_H3K4ME3_AND_H327ME3	49	-0.211958	-1.73071	0.027027	0.0665764	1	8204	tags=65%, list=44%, signal=117%
WANG_NEOPLASTIC_TRANSFORMATION_BY_CCND1_MYC	15	-0.361752	-1.7296	0.0242915	0.0665132	1	1955	tags=47%, list=11%, signal=52%
FOSTER_KDM1A_TARGETS_UP	128	-0.130727	-1.71939	0.0211538	0.0696056	1	3684	tags=33%, list=20%, signal=41%
MEISSNER_BRAIN_HCP_WITH_H3K4ME2_AND_H3K27ME3	27	-0.271307	-1.71774	0.0254237	0.0695797	1	3224	tags=44%, list=17%, signal=54%
NEMETH_INFLAMMATORY_RESPONSE_LPS_UP	88	-0.155022	-1.71338	0.0177515	0.0706779	1	10432	tags=72%, list=56%, signal=163%
LIM_MAMMARY_LUMINAL_MATURE_DN	63	-0.181696	-1.71066	0.0240964	0.0712985	1	2534	tags=32%, list=14%, signal=37%
SEKI_INFLAMMATORY_RESPONSE_LPS_DN	17	-0.336352	-1.70147	0.0214008	0.0743079	1	6870	tags=71%, list=37%, signal=112%
RASHI_RESPONSE_TO_IONIZING_RADIATION_2	109	-0.140322	-1.69898	0.0298211	0.0747053	1	6441	tags=49%, list=35%, signal=74%
RASHI_RESPONSE_TO_IONIZING_RADIATION_5	106	-0.14118	-1.69769	0.0259481	0.0746641	1	13689	tags=88%, list=74%, signal=332%
GERY_CEBP_TARGETS	106	-0.140397	-1.6925	0.0313076	0.0761334	1	6870	tags=51%, list=37%, signal=80%
HOLLERN_MICROACINAR_BREAST_TUMOR_UP	34	-0.234085	-1.69187	0.0329457	0.0758144	1	3309	tags=41%, list=18%, signal=50%
MORI_IMMATURE_B_LYMPHOCYTE_UP	48	-0.206822	-1.67704	0.028866	0.0809709	1	6230	tags=54%, list=34%, signal=81%
BOYLAN_MULTIPLE_MYELOMA_C_CLUSTER_DN	30	-0.255002	-1.67442	0.0414201	0.0814255	1	4559	tags=50%, list=25%, signal=66%
WANG_IMMORTALIZED_BY_HOXA9_AND_MEIS1_DN	22	-0.298112	-1.67353	0.0199601	0.0812126	1	2913	tags=45%, list=16%, signal=54%
HEVNER_TELENCEPHALON_MENINGEAL_CELLS	23	-0.297696	-1.66654	0.0331263	0.0835771	1	4169	tags=52%, list=22%, signal=67%
AFFAR_YY1_TARGETS_UP	129	-0.12886	-1.66308	0.0304762	0.0846143	1	5687	tags=43%, list=31%, signal=62%
MORI_MATURE_B_LYMPHOCYTE_UP	88	-0.150866	-1.65411	0.0255906	0.0877678	1	11142	tags=75%, list=60%, signal=187%
REICHERT_MITOSIS_LIN9_TARGETS	26	-0.26813	-1.65126	0.0346939	0.0882312	1	13601	tags=100%, list=73%, signal=373%
BOYLAN_MULTIPLE_MYELOMA_D_DN	80	-0.157477	-1.64387	0.0386965	0.0908075	1	3125	tags=33%, list=17%, signal=39%
GAVIN_FOXP3_TARGETS_CLUSTER_P2	73	-0.161514	-1.643	0.0186335	0.0906063	1	5409	tags=45%, list=29%, signal=64%
CHEN_ETV5_TARGETS_TESTIS	18	-0.332857	-1.63691	0.0449219	0.0924685	1	11366	tags=94%, list=61%, signal=243%
MORI_LARGE_PRE_BII_LYMPHOCYTE_DN	57	-0.18894	-1.62428	0.0538922	0.0981613	1	5952	tags=51%, list=32%, signal=75%
YAO_HOXA10_TARGETS_VIA_PROGESTERONE_UP	57	-0.180006	-1.61809	0.0411215	0.10042	1	9050	tags=67%, list=49%, signal=130%
MARSON_FOXP3_CORE_DIRECT_TARGETS	18	-0.321872	-1.61698	0.0443548	0.100341	1	4347	tags=56%, list=23%, signal=72%
ONO_AML1_TARGETS_UP	23	-0.282339	-1.61689	0.042735	0.0997672	1	9299	tags=78%, list=50%, signal=157%
MIKKELSEN_IPS_LCP_WITH_H3K4ME3	125	-0.119257	-1.61068	0.0409836	0.102295	1	8499	tags=58%, list=46%, signal=105%
KATSANOU_ELAVL1_TARGETS_DN	103	-0.138873	-1.60807	0.0497018	0.103011	1	11501	tags=76%, list=62%, signal=198%
ONO_FOXP3_TARGETS_UP	21	-0.298813	-1.60583	0.0486815	0.103531	1	5955	tags=62%, list=32%, signal=91%
BYSTROEM_CORRELATED_WITH_IL5_DN	59	-0.182208	-1.60549	0.0438247	0.103047	1	14571	tags=97%, list=78%, signal=447%
SHIN_B_CELL_LYMPHOMA_CLUSTER_7	26	-0.257645	-1.60295	0.0368764	0.103818	1	6652	tags=62%, list=36%, signal=96%
THEODOROU_MAMMARY_TUMORIGENESIS	16	-0.330448	-1.60219	0.054	0.103462	1	5477	tags=63%, list=29%, signal=89%
ICHIBA_GRAFT_VERSUS_HOST_DISEASE_D7_UP	117	-0.128073	-1.59371	0.0576132	0.106908	1	4622	tags=38%, list=25%, signal=50%
GOTZMANN_EPITHELIAL_TO_MESENCHYMAL_TRANSITION_UP	60	-0.175849	-1.58989	0.046371	0.108096	1	6032	tags=50%, list=32%, signal=74%
MATZUK_SPERMATID_DIFFERENTIATION	23	-0.276763	-1.58398	0.0585938	0.110602	1	11825	tags=91%, list=64%, signal=251%
LIM_MAMMARY_LUMINAL_PROGENITOR_UP	31	-0.237781	-1.57568	0.0615385	0.114431	1	4579	tags=48%, list=25%, signal=64%
MORI_PLASMA_CELL_DN	34	-0.219034	-1.56642	0.0499002	0.118729	1	11782	tags=85%, list=63%, signal=233%
BRACHAT_RESPONSE_TO_METHOTREXATE_UP	22	-0.282989	-1.56233	0.054326	0.120242	1	4882	tags=55%, list=26%, signal=74%
GOLDRATH_IMMUNE_MEMORY	66	-0.164557	-1.5598	0.0782443	0.12086	1	4835	tags=42%, list=26%, signal=57%
MCBRYAN_PUBERTAL_BREAST_5_6WK_DN	115	-0.127829	-1.5582	0.0525253	0.121011	1	14761	tags=92%, list=79%, signal=446%
VILIMAS_NOTCH1_TARGETS_DN	26	-0.250924	-1.53875	0.074364	0.131311	1	7491	tags=65%, list=40%, signal=109%
BRUNO_HEMATOPOIESIS	60	-0.165511	-1.53366	0.05	0.133708	1	3747	tags=37%, list=20%, signal=46%
MIKKELSEN_MEF_LCP_WITH_H3K4ME3	105	-0.129172	-1.53061	0.0507099	0.134761	1	4514	tags=37%, list=24%, signal=49%
IVANOVA_HEMATOPOIESIS_STEM_CELL	142	-0.109745	-1.53026	0.0745968	0.134278	1	7134	tags=49%, list=38%, signal=79%
MATZUK_SPERMATOGONIA	17	-0.312986	-1.5283	0.0690979	0.13481	1	4026	tags=53%, list=22%, signal=68%
LI_INDUCED_T_TO_NATURAL_KILLER_DN	122	-0.120031	-1.52804	0.0665362	0.134181	1	7834	tags=54%, list=42%, signal=93%
ONO_FOXP3_TARGETS_DN	41	-0.203702	-1.52585	0.0607966	0.134613	1	4833	tags=46%, list=26%, signal=63%
RASHI_RESPONSE_TO_IONIZING_RADIATION_1	35	-0.219714	-1.52535	0.0672098	0.13417	1	11317	tags=83%, list=61%, signal=212%
LIM_MAMMARY_LUMINAL_MATURE_UP	88	-0.138702	-1.52027	0.0759494	0.136416	1	8201	tags=58%, list=44%, signal=103%
CHIARADONNA_NEOPLASTIC_TRANSFORMATION_KRAS_DN	123	-0.117398	-1.51745	0.0694737	0.137277	1	5385	tags=41%, list=29%, signal=57%
HEVNER_CORTEX_BASAL_INTERMEDIATE_PROGENITOR_CELLS	39	-0.209075	-1.51711	0.0758755	0.136738	1	8508	tags=67%, list=46%, signal=123%
BERENJENO_ROCK_SIGNALING_NOT_VIA_RHOA_DN	41	-0.199871	-1.51339	0.0615672	0.13814	1	7622	tags=61%, list=41%, signal=103%
YAO_TEMPORAL_RESPONSE_TO_PROGESTERONE_CLUSTER_3	19	-0.284078	-1.49261	0.0670732	0.150398	1	5483	tags=58%, list=30%, signal=82%
NABA_ECM_AFFILIATED	80	-0.141136	-1.48749	0.0778443	0.152933	1	4588	tags=39%, list=25%, signal=51%
LIAN_NEUTROPHIL_GRANULE_CONSTITUENTS	25	-0.251911	-1.48575	0.0764588	0.15324	1	529	tags=28%, list=3%, signal=29%
RAO_BOUND_BY_SALL4	181	-0.0957418	-1.47944	0.0659134	0.156829	1	11272	tags=70%, list=61%, signal=177%
HOFFMANN_IMMATURE_TO_MATURE_B_LYMPHOCYTE_UP	35	-0.212079	-1.47915	0.068	0.156197	1	4560	tags=46%, list=25%, signal=60%
MIKKELSEN_ES_ICP_WITH_H3K4ME3_AND_H3K27ME3	52	-0.17421	-1.47898	0.0693069	0.155491	1	8204	tags=62%, list=44%, signal=110%
ZHENG_GLIOBLASTOMA_PLASTICITY_DN	43	-0.18964	-1.47229	0.078	0.159512	1	2534	tags=33%, list=14%, signal=38%
GREENBAUM_E2A_TARGETS_UP	32	-0.212728	-1.47176	0.0729783	0.159069	1	13469	tags=94%, list=73%, signal=341%
DURCHDEWALD_SKIN_CARCINOGENESIS_DN	219	-0.0886642	-1.46928	0.08	0.160043	1	10162	tags=63%, list=55%, signal=139%
MA_RAT_AGING_UP	93	-0.128301	-1.46764	0.0863454	0.160253	1	3821	tags=33%, list=21%, signal=42%
BOYLAN_MULTIPLE_MYELOMA_PCA3_UP	71	-0.150621	-1.46677	0.0863454	0.159973	1	3754	tags=35%, list=20%, signal=44%
SASAI_RESISTANCE_TO_NEOPLASTIC_TRANSFROMATION	41	-0.192586	-1.45797	0.0807087	0.16511	1	4133	tags=41%, list=22%, signal=53%
SHETH_LIVER_CANCER_VS_TXNIP_LOSS_PAM6	44	-0.186198	-1.45653	0.0823045	0.165303	1	7948	tags=61%, list=43%, signal=107%
STARK_HYPPOCAMPUS_22Q11_DELETION_UP	47	-0.177163	-1.45185	0.0982318	0.167839	1	10945	tags=77%, list=59%, signal=186%
YAO_TEMPORAL_RESPONSE_TO_PROGESTERONE_CLUSTER_5	21	-0.264169	-1.44324	0.103306	0.173098	1	3060	tags=43%, list=16%, signal=51%
GAUSSMANN_MLL_AF4_FUSION_TARGETS_F_UP	130	-0.109276	-1.44161	0.0761317	0.173366	1	4129	tags=33%, list=22%, signal=42%
CLASPER_LYMPHATIC_VESSELS_DURING_METASTASIS_DN	19	-0.272008	-1.44126	0.0889371	0.17275	1	7662	tags=68%, list=41%, signal=116%
HEVNER_CORTEX_CAUDAL_SUBVENTRICULAR_ZONE	29	-0.22062	-1.43936	0.0834952	0.173227	1	6157	tags=55%, list=33%, signal=82%
STEARMAN_LUNG_CANCER_EARLY_VS_LATE_DN	57	-0.16385	-1.43625	0.0835073	0.174626	1	3484	tags=35%, list=19%, signal=43%
CHIARADONNA_NEOPLASTIC_TRANSFORMATION_CDC25_UP	94	-0.126759	-1.43598	0.0843373	0.173978	1	3191	tags=30%, list=17%, signal=36%
HOWLIN_CITED1_TARGETS_1_UP	26	-0.241472	-1.43353	0.0862745	0.174813	1	9095	tags=73%, list=49%, signal=143%
VANASSE_BCL2_TARGETS_UP	27	-0.232862	-1.43128	0.0882957	0.175513	1	3937	tags=44%, list=21%, signal=56%
SARTIPY_BLUNTED_BY_INSULIN_RESISTANCE_UP	16	-0.299894	-1.43048	0.100205	0.175274	1	6044	tags=63%, list=33%, signal=93%
HEVNER_INTERMEDIATE_ZONE_AND_UP_POSTMITOTIC_NEURONS	49	-0.172979	-1.42679	0.0833333	0.177035	1	8547	tags=63%, list=46%, signal=117%
ZHENG_FOXP3_TARGETS_UP	26	-0.229838	-1.42402	0.0988372	0.178459	1	3596	tags=42%, list=19%, signal=52%
PLASARI_TGFB1_SIGNALING_VIA_NFIC_1HR_UP	28	-0.228406	-1.42163	0.0847108	0.17934	1	7705	tags=64%, list=41%, signal=110%
WELCH_GATA1_TARGETS	22	-0.257384	-1.421	0.0993915	0.178959	1	5357	tags=55%, list=29%, signal=77%
CHIARADONNA_NEOPLASTIC_TRANSFORMATION_KRAS_CDC25_DN	39	-0.194989	-1.41454	0.122661	0.18269	1	4483	tags=44%, list=24%, signal=57%
RIZ_ERYTHROID_DIFFERENTIATION_12HR	26	-0.237389	-1.41175	0.0986193	0.18404	1	5599	tags=54%, list=30%, signal=77%
HEVNER_SUBVENTRICULAR_ZONE_AND_UP_NEURON_FATE_COMMITTED_CELLS	29	-0.219073	-1.40819	0.105376	0.185864	1	2343	tags=34%, list=13%, signal=39%
MCCLUNG_COCAINE_REWARD_5D	59	-0.154285	-1.40323	0.106	0.188718	1	11940	tags=80%, list=64%, signal=222%
GROSS_HYPOXIA_VIA_ELK3_ONLY_UP	31	-0.211395	-1.40075	0.114754	0.189635	1	3870	tags=42%, list=21%, signal=53%
JARDIM_PERASSI_TRIPLE_NEGATIVE_BREAST_CANCER_MOUSE_XENOGRAFT_MELATONIN_UP	18	-0.273592	-1.39923	0.0924025	0.19002	1	4211	tags=50%, list=23%, signal=65%
HOFFMANN_SMALL_PRE_BII_TO_IMMATURE_B_LYMPHOCYTE_UP	57	-0.163642	-1.39705	0.130435	0.190962	1	3162	tags=33%, list=17%, signal=40%
IKEDA_MIR133_TARGETS_UP	41	-0.178502	-1.39628	0.104046	0.190682	1	8924	tags=66%, list=48%, signal=126%
KOHOUTEK_CCNT1_TARGETS	36	-0.193559	-1.38803	0.118236	0.196082	1	2604	tags=33%, list=14%, signal=39%
WANG_LSD1_TARGETS_DN	18	-0.270825	-1.38273	0.113169	0.19953	1	6326	tags=61%, list=34%, signal=93%
BRACHAT_RESPONSE_TO_CISPLATIN	24	-0.237506	-1.3809	0.114228	0.200058	1	4882	tags=50%, list=26%, signal=68%
XU_CREBBP_TARGETS_DN	33	-0.200755	-1.37311	0.107356	0.205489	1	8661	tags=67%, list=47%, signal=125%
ULE_SPLICING_VIA_NOVA2	31	-0.205079	-1.37065	0.116	0.206779	1	8181	tags=65%, list=44%, signal=115%
HAN_JNK_SINGALING_DN	27	-0.216411	-1.35776	0.109589	0.216525	1	4930	tags=48%, list=27%, signal=65%
TORCHIA_TARGETS_OF_EWSR1_FLI1_FUSION_TOP20_DN	18	-0.266828	-1.35447	0.121387	0.218485	1	1241	tags=33%, list=7%, signal=36%
OHGUCHI_LIVER_HNF4A_TARGETS_DN	71	-0.135126	-1.35286	0.116959	0.218863	1	640	tags=17%, list=3%, signal=17%
SHETH_LIVER_CANCER_VS_TXNIP_LOSS_PAM3	54	-0.155012	-1.35219	0.140078	0.2185	1	5385	tags=44%, list=29%, signal=62%
STEGER_ADIPOGENESIS_UP	15	-0.291659	-1.34399	0.138132	0.224648	1	4494	tags=53%, list=24%, signal=70%
GAVIN_FOXP3_TARGETS_CLUSTER_T4	93	-0.11597	-1.33206	0.125	0.23441	1	4648	tags=37%, list=25%, signal=49%
HAN_JNK_SINGALING_UP	32	-0.197577	-1.32713	0.147573	0.237758	1	3883	tags=41%, list=21%, signal=51%
SCHLINGEMANN_SKIN_CARCINOGENESIS_TPA_DN	22	-0.234092	-1.32482	0.15	0.238687	1	9166	tags=73%, list=49%, signal=143%
YAUCH_HEDGEHOG_SIGNALING_PARACRINE_UP	91	-0.118568	-1.31986	0.149402	0.241971	1	2708	tags=26%, list=15%, signal=31%
TSENG_ADIPOGENIC_POTENTIAL_UP	22	-0.233011	-1.3157	0.134241	0.24473	1	1588	tags=32%, list=9%, signal=35%
YAO_TEMPORAL_RESPONSE_TO_PROGESTERONE_CLUSTER_1	53	-0.15337	-1.31226	0.163022	0.246949	1	5571	tags=45%, list=30%, signal=65%
MARTORIATI_MDM4_TARGETS_NEUROEPITHELIUM_DN	98	-0.113203	-1.30766	0.146535	0.250129	1	6438	tags=46%, list=35%, signal=70%
RIZ_ERYTHROID_DIFFERENTIATION_6HR	19	-0.255303	-1.3053	0.16632	0.251201	1	9927	tags=79%, list=53%, signal=169%
HARRIS_BRAIN_CANCER_PROGENITORS	19	-0.25578	-1.30396	0.160164	0.251576	1	4053	tags=47%, list=22%, signal=61%
LE_EGR2_TARGETS_DN	81	-0.122335	-1.29129	0.158763	0.262676	1	2554	tags=26%, list=14%, signal=30%
GAVIN_FOXP3_TARGETS_CLUSTER_P6	92	-0.11387	-1.2904	0.136802	0.262453	1	14047	tags=87%, list=76%, signal=355%
SHIN_B_CELL_LYMPHOMA_CLUSTER_8	36	-0.181628	-1.28311	0.170886	0.268707	1	10048	tags=72%, list=54%, signal=157%
INGRAM_SHH_TARGETS_UP	91	-0.1155	-1.28201	0.166	0.268849	1	3377	tags=30%, list=18%, signal=36%
WANG_CLASSIC_ADIPOGENIC_TARGETS_OF_PPARG	21	-0.233798	-1.27957	0.187259	0.270208	1	2739	tags=38%, list=15%, signal=45%
PASQUALUCCI_LYMPHOMA_BY_GC_STAGE_DN	160	-0.087278	-1.27825	0.186296	0.270332	1	14181	tags=85%, list=76%, signal=356%
SERVITJA_LIVER_HNF1A_TARGETS_DN	83	-0.121448	-1.27717	0.202335	0.270358	1	1112	tags=18%, list=6%, signal=19%
HEVNER_CORTEX_APICAL_AND_BASAL_INTERMEDIATE_PROGENITOR_CELLS	45	-0.16091	-1.27535	0.162602	0.271099	1	7338	tags=56%, list=40%, signal=92%
OHGUCHI_LIVER_HNF4A_TARGETS_UP	29	-0.197478	-1.2751	0.171429	0.27025	1	2103	tags=31%, list=11%, signal=35%
IWANAGA_CARCINOGENESIS_BY_KRAS_PTEN_DN	266	-0.0681682	-1.27417	0.167355	0.270073	1	12997	tags=77%, list=70%, signal=252%
YAO_TEMPORAL_RESPONSE_TO_PROGESTERONE_CLUSTER_8	42	-0.164924	-1.27102	0.160164	0.272035	1	3578	tags=36%, list=19%, signal=44%
CAIRO_LIVER_DEVELOPMENT_DN	168	-0.0852573	-1.27024	0.191147	0.271682	1	1859	tags=18%, list=10%, signal=20%
JECHLINGER_EPITHELIAL_TO_MESENCHYMAL_TRANSITION_DN	52	-0.146977	-1.26985	0.172199	0.270975	1	5851	tags=46%, list=32%, signal=67%
VANASSE_BCL2_TARGETS_DN	56	-0.14253	-1.26717	0.201195	0.272429	1	3000	tags=30%, list=16%, signal=36%
HUANG_GATA2_TARGETS_DN	67	-0.131674	-1.26456	0.175758	0.273981	1	2554	tags=27%, list=14%, signal=31%
CADWELL_ATG16L1_TARGETS_UP	59	-0.141263	-1.26271	0.178	0.274751	1	3052	tags=31%, list=16%, signal=36%
RAY_TUMORIGENESIS_BY_ERBB2_CDC25A_DN	224	-0.0713882	-1.25564	0.164356	0.280776	1	13450	tags=79%, list=72%, signal=285%
HOFFMANN_LARGE_TO_SMALL_PRE_BII_LYMPHOCYTE_DN	48	-0.153289	-1.25148	0.190855	0.284215	1	11478	tags=77%, list=62%, signal=201%
MCBRYAN_PUBERTAL_BREAST_5_6WK_UP	85	-0.114729	-1.24968	0.201207	0.285091	1	2250	tags=24%, list=12%, signal=27%
YAO_TEMPORAL_RESPONSE_TO_PROGESTERONE_CLUSTER_6	65	-0.128155	-1.24949	0.189453	0.284141	1	6487	tags=48%, list=35%, signal=73%
SHIN_B_CELL_LYMPHOMA_CLUSTER_2	27	-0.202745	-1.24399	0.203666	0.288998	1	14126	tags=96%, list=76%, signal=402%
GAUSSMANN_MLL_AF4_FUSION_TARGETS_A_DN	61	-0.134801	-1.24324	0.185804	0.288692	1	10598	tags=70%, list=57%, signal=164%
GESERICK_TERT_TARGETS_DN	19	-0.235659	-1.23713	0.216867	0.294246	1	11269	tags=84%, list=61%, signal=214%
MARSON_FOXP3_TARGETS_DN	53	-0.143637	-1.23141	0.190385	0.299285	1	7153	tags=53%, list=39%, signal=86%
LIU_OVARIAN_CANCER_TUMORS_AND_XENOGRAFTS_XDGS_UP	60	-0.135497	-1.2289	0.205479	0.30087	1	9565	tags=65%, list=51%, signal=134%
IRITANI_MAD1_TARGETS_UP	15	-0.262528	-1.22361	0.200409	0.30562	1	1320	tags=33%, list=7%, signal=36%
GOLDRATH_ANTIGEN_RESPONSE	366	-0.053635	-1.20521	0.230769	0.325587	1	14096	tags=81%, list=76%, signal=330%
HOWLIN_PUBERTAL_MAMMARY_GLAND	45	-0.154825	-1.19937	0.204082	0.330888	1	847	tags=20%, list=5%, signal=21%
BURTON_ADIPOGENESIS_PEAK_AT_2HR	40	-0.157332	-1.19931	0.224409	0.329685	1	6836	tags=52%, list=37%, signal=83%
IVANOVA_HEMATOPOIESIS_STEM_CELL_SHORT_TERM	17	-0.233341	-1.19803	0.234542	0.329901	1	9874	tags=76%, list=53%, signal=163%
GAVIN_IL2_RESPONSIVE_FOXP3_TARGETS_UP	19	-0.231716	-1.19255	0.236559	0.335056	1	5477	tags=53%, list=29%, signal=75%
BRACHAT_RESPONSE_TO_CAMPTOTHECIN_UP	24	-0.200469	-1.18443	0.235867	0.343324	1	5569	tags=50%, list=30%, signal=71%
LIANG_HEMATOPOIESIS_STEM_CELL_NUMBER_SMALL_VS_HUGE_DN	29	-0.187751	-1.18089	0.245935	0.346231	1	13171	tags=90%, list=71%, signal=308%
MARSON_FOXP3_TARGETS_UP	65	-0.126048	-1.17605	0.259036	0.350718	1	6526	tags=48%, list=35%, signal=73%
GAUSSMANN_MLL_AF4_FUSION_TARGETS_D_UP	23	-0.207622	-1.17531	0.242485	0.350267	1	10685	tags=78%, list=58%, signal=184%
MIKKELSEN_IPS_ICP_WITH_H3K27ME3	20	-0.217296	-1.17368	0.250497	0.350961	1	5256	tags=50%, list=28%, signal=70%
MCDOWELL_ACUTE_LUNG_INJURY_DN	35	-0.162526	-1.16699	0.246465	0.357785	1	1764	tags=26%, list=9%, signal=28%
MIKKELSEN_MCV6_ICP_WITH_H3K27ME3	25	-0.199252	-1.16662	0.256863	0.356954	1	8192	tags=64%, list=44%, signal=114%
BURTON_ADIPOGENESIS_PEAK_AT_0HR	47	-0.143156	-1.16457	0.257085	0.358209	1	9204	tags=64%, list=50%, signal=126%
SARTIPY_NORMAL_AT_INSULIN_RESISTANCE_DN	17	-0.236657	-1.15907	0.261569	0.363545	1	10905	tags=82%, list=59%, signal=199%
RAO_BOUND_BY_SALL4_ISOFORM_A	115	-0.0906288	-1.1586	0.262729	0.362791	1	10441	tags=65%, list=56%, signal=148%
MARTIN_NFKB_TARGETS_UP	34	-0.168281	-1.14273	0.276836	0.381542	1	6714	tags=53%, list=36%, signal=83%
GAUSSMANN_MLL_AF4_FUSION_TARGETS_G_UP	170	-0.0756318	-1.13953	0.279159	0.384248	1	2433	tags=21%, list=13%, signal=23%
MIKKELSEN_ES_LCP_WITH_H3K4ME3	98	-0.0956764	-1.1267	0.303644	0.399216	1	8657	tags=56%, list=47%, signal=105%
LIN_NPAS4_TARGETS_DN	47	-0.134989	-1.124	0.294118	0.401288	1	13307	tags=85%, list=72%, signal=299%
VANDESLUIS_COMMD1_TARGETS_GROUP_3_DN	17	-0.228887	-1.12189	0.319277	0.402716	1	4494	tags=47%, list=24%, signal=62%
HEVNER_CORTEX_VASCULAR_ENDOTHELIAL_CELLS	16	-0.228684	-1.11785	0.309665	0.406523	1	3883	tags=44%, list=21%, signal=55%
BERENJENO_TRANSFORMED_BY_RHOA_FOREVER_UP	17	-0.223819	-1.10348	0.325581	0.424959	1	2403	tags=35%, list=13%, signal=41%
SCHAEFFER_SOX9_TARGETS_IN_PROSTATE_DEVELOPMENT_DN	36	-0.154866	-1.10288	0.306418	0.424237	1	11060	tags=75%, list=60%, signal=185%
GAUSSMANN_MLL_AF4_FUSION_TARGETS_C_DN	16	-0.229933	-1.10036	0.326	0.426123	1	2699	tags=38%, list=15%, signal=44%
SCHAEFFER_PROSTATE_DEVELOPMENT_12HR_DN	31	-0.164899	-1.08874	0.344828	0.440491	1	4133	tags=39%, list=22%, signal=50%
BERENJENO_TRANSFORMED_BY_RHOA_FOREVER_DN	22	-0.199791	-1.08671	0.356725	0.441687	1	12335	tags=86%, list=66%, signal=257%
CHANGOLKAR_H2AFY_TARGETS_DN	32	-0.156894	-1.0829	0.352362	0.445533	1	12763	tags=84%, list=69%, signal=269%
NUMATA_CSF3_SIGNALING_VIA_STAT3	18	-0.21342	-1.08284	0.336694	0.444088	1	2232	tags=33%, list=12%, signal=38%
BURTON_ADIPOGENESIS_2	67	-0.112093	-1.08247	0.3125	0.443148	1	3748	tags=31%, list=20%, signal=39%
LEIN_LOCALIZED_TO_PROXIMAL_DENDRITES	27	-0.172826	-1.07612	0.349272	0.450392	1	1611	tags=26%, list=9%, signal=28%
SCHRAETS_MLL_TARGETS_UP	18	-0.202542	-1.06523	0.348748	0.464504	1	1402	tags=28%, list=8%, signal=30%
KAMIKUBO_MYELOID_MN1_NETWORK	19	-0.20645	-1.05804	0.396709	0.473188	1	13766	tags=95%, list=74%, signal=366%
VARELA_ZMPSTE24_TARGETS_UP	41	-0.134146	-1.04715	0.39645	0.48779	1	15182	tags=95%, list=82%, signal=520%
LANDIS_BREAST_CANCER_PROGRESSION_DN	56	-0.117165	-1.04281	0.366337	0.492437	1	4133	tags=34%, list=22%, signal=44%
INGRAM_SHH_TARGETS_DN	46	-0.126368	-1.04008	0.391129	0.494957	1	5735	tags=43%, list=31%, signal=63%
YAO_TEMPORAL_RESPONSE_TO_PROGESTERONE_CLUSTER_15	28	-0.163015	-1.04004	0.389105	0.493365	1	9581	tags=68%, list=52%, signal=140%
MATZUK_MALE_REPRODUCTION_SERTOLI	17	-0.2155	-1.0379	0.374768	0.494808	1	8020	tags=65%, list=43%, signal=114%
RIZ_ERYTHROID_DIFFERENTIATION_HEMGN	18	-0.203063	-1.02881	0.393617	0.506402	1	3456	tags=39%, list=19%, signal=48%
MCCLUNG_COCAIN_REWARD_4WK	56	-0.117086	-1.02266	0.425051	0.514046	1	11431	tags=73%, list=62%, signal=190%
MA_MYELOID_DIFFERENTIATION_DN	35	-0.144831	-1.01875	0.432866	0.518151	1	3684	tags=34%, list=20%, signal=43%
BOYLAN_MULTIPLE_MYELOMA_D_CLUSTER_DN	37	-0.139696	-1.01283	0.431068	0.52554	1	8455	tags=59%, list=46%, signal=109%
BYSTROEM_CORRELATED_WITH_IL5_UP	39	-0.137631	-1.00676	0.448637	0.53318	1	1260	tags=21%, list=7%, signal=22%
ICHIBA_GRAFT_VERSUS_HOST_DISEASE_35D_DN	31	-0.150624	-1.0028	0.412698	0.537733	1	15182	tags=97%, list=82%, signal=529%
ZHENG_GLIOBLASTOMA_PLASTICITY_UP	198	-0.0598318	-0.996299	0.421756	0.545767	1	11565	tags=68%, list=62%, signal=179%
DELACROIX_RAR_TARGETS_UP	35	-0.140958	-0.995218	0.435897	0.545656	1	11185	tags=74%, list=60%, signal=186%
LEIN_CEREBELLUM_MARKERS	59	-0.109868	-0.984015	0.46	0.561467	1	7096	tags=49%, list=38%, signal=79%
LANDIS_ERBB2_BREAST_PRENEOPLASTIC_UP	16	-0.197291	-0.973875	0.461538	0.575631	1	7948	tags=63%, list=43%, signal=109%
LANDIS_ERBB2_BREAST_TUMORS_65_UP	20	-0.179769	-0.970203	0.446502	0.579759	1	1309	tags=25%, list=7%, signal=27%
MCCLUNG_DELTA_FOSB_TARGETS_8WK	42	-0.128387	-0.970086	0.445545	0.578077	1	14426	tags=90%, list=78%, signal=404%
BOYLAN_MULTIPLE_MYELOMA_D_CLUSTER_UP	22	-0.169716	-0.961503	0.503018	0.589851	1	9516	tags=68%, list=51%, signal=140%
LA_MEN1_TARGETS	18	-0.189607	-0.951773	0.48659	0.603708	1	1642	tags=28%, list=9%, signal=30%
GRAESSMANN_APOPTOSIS_BY_SERUM_DEPRIVATION_UP	476	-0.0386102	-0.951644	0.495256	0.601998	1	11125	tags=64%, list=60%, signal=155%
KUNINGER_IGF1_VS_PDGFB_TARGETS_UP	43	-0.124109	-0.951186	0.501014	0.600732	1	5476	tags=42%, list=29%, signal=59%
LEE_CALORIE_RESTRICTION_MUSCLE_DN	44	-0.121838	-0.946912	0.513026	0.605534	1	14628	tags=91%, list=79%, signal=427%
KASLER_HDAC7_TARGETS_1_DN	16	-0.201999	-0.945301	0.53	0.606243	1	5539	tags=50%, list=30%, signal=71%
GUO_HEX_TARGETS_UP	64	-0.0998838	-0.942571	0.525253	0.608689	1	12082	tags=75%, list=65%, signal=214%
OUYANG_PROSTATE_CANCER_MARKERS	18	-0.181523	-0.9368	0.546875	0.616034	1	1792	tags=28%, list=10%, signal=31%
KHETCHOUMIAN_TRIM24_TARGETS_UP	40	-0.124904	-0.936099	0.534137	0.615301	1	6044	tags=45%, list=33%, signal=67%
ABBUD_LIF_SIGNALING_1_DN	20	-0.173002	-0.935298	0.540434	0.61471	1	13507	tags=90%, list=73%, signal=330%
BAKKER_FOXO3_TARGETS_UP	54	-0.109323	-0.93112	0.542744	0.61975	1	13110	tags=81%, list=71%, signal=276%
LEE_AGING_CEREBELLUM_DN	53	-0.110989	-0.930163	0.551456	0.619366	1	3202	tags=28%, list=17%, signal=34%
ICHIBA_GRAFT_VERSUS_HOST_DISEASE_D7_DN	25	-0.15465	-0.92116	0.532922	0.632056	1	2333	tags=28%, list=13%, signal=32%
MIKKELSEN_ES_HCP_WITH_H3_UNMETHYLATED	26	-0.149112	-0.916854	0.546906	0.63699	1	10808	tags=73%, list=58%, signal=175%
HU_GENOTOXIN_ACTION_DIRECT_VS_INDIRECT_4HR	33	-0.130279	-0.899318	0.59761	0.663918	1	15033	tags=94%, list=81%, signal=492%
DARWICHE_PAPILLOMA_PROGRESSION_RISK	55	-0.103345	-0.898522	0.598	0.66314	1	3828	tags=31%, list=21%, signal=39%
HEVNER_INTERMEDIATE_ZONE_AND_UP_POSTMITOTIC_PROJECTION_NEURONS	34	-0.127242	-0.892446	0.576336	0.670869	1	14030	tags=88%, list=76%, signal=360%
CHIARADONNA_NEOPLASTIC_TRANSFORMATION_KRAS_CDC25_UP	55	-0.0993039	-0.885172	0.618852	0.680677	1	1539	tags=18%, list=8%, signal=20%
SANSOM_WNT_PATHWAY_REQUIRE_MYC	41	-0.117473	-0.880365	0.633663	0.686459	1	1901	tags=22%, list=10%, signal=24%
HUMMERICH_SKIN_CANCER_PROGRESSION_UP	71	-0.088008	-0.878439	0.595388	0.68748	1	727	tags=13%, list=4%, signal=13%
MCBRYAN_PUBERTAL_BREAST_6_7WK_UP	169	-0.0578958	-0.876937	0.624521	0.687817	1	14761	tags=85%, list=79%, signal=411%
GUO_HEX_TARGETS_DN	59	-0.0950898	-0.868923	0.617357	0.698691	1	8314	tags=54%, list=45%, signal=98%
SHETH_LIVER_CANCER_VS_TXNIP_LOSS_PAM5	61	-0.0910106	-0.846431	0.634454	0.733073	1	7146	tags=48%, list=38%, signal=77%
GOBERT_CORE_OLIGODENDROCYTE_DIFFERENTIATION	34	-0.120442	-0.845295	0.641326	0.732669	1	11971	tags=76%, list=64%, signal=215%
BREDEMEYER_RAG_SIGNALING_VIA_ATM_NOT_VIA_NFKB_DN	37	-0.115657	-0.841447	0.657201	0.736415	1	1371	tags=19%, list=7%, signal=20%
RIZ_ERYTHROID_DIFFERENTIATION_HBZ	25	-0.137561	-0.840832	0.67052	0.735175	1	11565	tags=76%, list=62%, signal=201%
ZHANG_BREAST_CANCER_PROGENITORS_DN	125	-0.065088	-0.833078	0.667992	0.745615	1	16036	tags=93%, list=86%, signal=675%
HEVNER_CORTEX_ROSTRAL_CORTICAL_PLATE	21	-0.151682	-0.824654	0.662675	0.757315	1	3378	tags=33%, list=18%, signal=41%
HOFFMANN_PRE_BI_TO_LARGE_PRE_BII_LYMPHOCYTE_UP	24	-0.140156	-0.816631	0.705653	0.767807	1	11331	tags=75%, list=61%, signal=192%
PANGAS_TUMOR_SUPPRESSION_BY_SMAD1_AND_SMAD5_UP	102	-0.0658584	-0.801362	0.712177	0.78953	1	3883	tags=27%, list=21%, signal=35%
MATZUK_SPERMATOZOA	77	-0.0770318	-0.78979	0.732314	0.805053	1	4124	tags=30%, list=22%, signal=38%
ZHENG_IL22_SIGNALING_DN	27	-0.127856	-0.788982	0.699612	0.804027	1	8636	tags=59%, list=46%, signal=111%
DELASERNA_MYOD_TARGETS_UP	65	-0.080869	-0.778416	0.758823	0.81767	1	5362	tags=37%, list=29%, signal=52%
GROSS_HYPOXIA_VIA_HIF1A_DN	93	-0.0705104	-0.776325	0.738	0.818507	1	3491	tags=26%, list=19%, signal=32%
MORI_SMALL_PRE_BII_LYMPHOCYTE_DN	77	-0.0759806	-0.773853	0.727811	0.819896	1	15239	tags=90%, list=82%, signal=497%
GAUSSMANN_MLL_AF4_FUSION_TARGETS_C_UP	148	-0.0542829	-0.772219	0.755601	0.820048	1	14562	tags=84%, list=78%, signal=385%
MATTHEWS_AP1_TARGETS	15	-0.165266	-0.771927	0.732484	0.818088	1	3125	tags=33%, list=17%, signal=40%
HEVNER_CORTEX_CAUDAL_VENTRICULAR_ZONE	28	-0.122357	-0.768662	0.752536	0.82033	1	10335	tags=68%, list=56%, signal=153%
PASINI_SUZ12_TARGETS_UP	74	-0.0730791	-0.762024	0.791188	0.827593	1	657	tags=11%, list=4%, signal=11%
LANDIS_ERBB2_BREAST_TUMORS_324_UP	131	-0.0553764	-0.728216	0.793037	0.873041	1	3942	tags=27%, list=21%, signal=34%
ZENG_GU_ICB_CONTROL_METAGENE_3_PRECICTIVE_ICB_RESPONSE	163	-0.0475569	-0.715987	0.825462	0.887181	1	6304	tags=39%, list=34%, signal=58%
JACKSON_DNMT1_TARGETS_UP	76	-0.0700924	-0.713751	0.850202	0.887565	1	7991	tags=50%, list=43%, signal=87%
KASLER_HDAC7_TARGETS_1_UP	185	-0.0449003	-0.710351	0.822134	0.889551	1	2388	tags=17%, list=13%, signal=20%
MORI_SMALL_PRE_BII_LYMPHOCYTE_UP	65	-0.074751	-0.702198	0.848178	0.897638	1	11190	tags=68%, list=60%, signal=170%
OUYANG_PROSTATE_CANCER_PROGRESSION_UP	19	-0.132946	-0.686595	0.8625	0.914322	1	4377	tags=37%, list=24%, signal=48%
LANDIS_BREAST_CANCER_PROGRESSION_UP	35	-0.098038	-0.683307	0.862403	0.915897	1	11450	tags=71%, list=62%, signal=186%
KOHOUTEK_CCNT2_TARGETS	35	-0.095273	-0.669349	0.876768	0.929733	1	7256	tags=49%, list=39%, signal=80%
RASHI_RESPONSE_TO_IONIZING_RADIATION_6	86	-0.0608851	-0.668744	0.878788	0.927825	1	1467	tags=14%, list=8%, signal=15%
YAO_TEMPORAL_RESPONSE_TO_PROGESTERONE_CLUSTER_9	67	-0.0711411	-0.666059	0.887265	0.92807	1	15317	tags=90%, list=82%, signal=509%
DELASERNA_MYOD_TARGETS_DN	49	-0.0801454	-0.652588	0.922465	0.93994	1	4202	tags=31%, list=23%, signal=39%
CHANGOLKAR_H2AFY_TARGETS_UP	44	-0.0810658	-0.650354	0.910816	0.939629	1	9896	tags=61%, list=53%, signal=131%
SCHLINGEMANN_SKIN_CARCINOGENESIS_TPA_UP	29	-0.102193	-0.642772	0.902857	0.944679	1	9634	tags=62%, list=52%, signal=129%
RUAN_RESPONSE_TO_TROGLITAZONE_UP	19	-0.124391	-0.642261	0.901053	0.942674	1	14311	tags=89%, list=77%, signal=390%
BURTON_ADIPOGENESIS_PEAK_AT_8HR	38	-0.0882172	-0.641118	0.906977	0.941268	1	2276	tags=21%, list=12%, signal=24%
LEE_CALORIE_RESTRICTION_NEOCORTEX_UP	52	-0.0734062	-0.619271	0.915323	0.95824	1	1856	tags=17%, list=10%, signal=19%
LEIN_OLIGODENDROCYTE_MARKERS	55	-0.0703983	-0.617049	0.945455	0.957431	1	12205	tags=73%, list=66%, signal=211%
KUNINGER_IGF1_VS_PDGFB_TARGETS_DN	38	-0.0822271	-0.612504	0.932099	0.958521	1	10696	tags=66%, list=58%, signal=155%
GAUSSMANN_MLL_AF4_FUSION_TARGETS_B_UP	21	-0.10906	-0.606454	0.921053	0.960667	1	6822	tags=48%, list=37%, signal=75%
YAO_TEMPORAL_RESPONSE_TO_PROGESTERONE_CLUSTER_2	37	-0.0833688	-0.600352	0.939394	0.962617	1	11005	tags=68%, list=59%, signal=165%
RASHI_RESPONSE_TO_IONIZING_RADIATION_4	47	-0.0737698	-0.596891	0.94856	0.962451	1	16417	tags=96%, list=88%, signal=823%
MCCLUNG_CREB1_TARGETS_DN	42	-0.0758921	-0.581108	0.954635	0.97056	1	3459	tags=26%, list=19%, signal=32%
MEISSNER_ES_ICP_WITH_H3K4ME3	28	-0.0924778	-0.573424	0.940476	0.972567	1	16859	tags=100%, list=91%, signal=1082%
KASLER_HDAC7_TARGETS_2_DN	28	-0.0890132	-0.566656	0.96334	0.973828	1	12280	tags=75%, list=66%, signal=221%
BREDEMEYER_RAG_SIGNALING_NOT_VIA_ATM_UP	56	-0.0599584	-0.536339	0.975048	0.985658	1	3534	tags=25%, list=19%, signal=31%
GUILLAUMOND_KLF10_TARGETS_UP	33	-0.0771256	-0.522371	0.977551	0.988127	1	1948	tags=18%, list=10%, signal=20%
CHEN_PDGF_TARGETS	16	-0.106833	-0.518315	0.989247	0.986829	1	7305	tags=50%, list=39%, signal=82%
BRUINS_UVC_RESPONSE_VIA_TP53_GROUP_C	65	-0.0491521	-0.466739	0.994264	0.99529	1	12521	tags=72%, list=67%, signal=221%
